# Supplementary material for: Collectivism-individualism: Strategic behavior in tacit coordination games
Source: PLoS One. 2020 Feb 4;15(2):e0226929. doi: 10.1371/journal.pone.0226929 (PMC6999890; doi:10.1371/journal.pone.0226929)
Supplement: S1 File — (ZIP) [file pone.0226929.s002.zip]

Archive with 191 entries (188 files):
- CSV Data files/
- CSV Data files/Ariel University (Israel)/
- CSV Data files/Ariel University (Israel)/AS_203260351_25_M.csv
- CSV Data files/Ariel University (Israel)/AS_203261219_24_M.csv
- CSV Data files/Ariel University (Israel)/AS_203340849_24_M.csv
- CSV Data files/Ariel University (Israel)/AS_203470661_25_M.csv
- CSV Data files/Ariel University (Israel)/AS_203515069_25_M.csv
- CSV Data files/Ariel University (Israel)/AS_203661905_25_M.csv
- CSV Data files/Ariel University (Israel)/AS_203662242_25_M.csv
- CSV Data files/Ariel University (Israel)/AS_204062012_26_M.csv
- CSV Data files/Ariel University (Israel)/AS_204251532_24_M.csv
- CSV Data files/Ariel University (Israel)/AS_204417422_24_M.csv
- CSV Data files/Ariel University (Israel)/AS_204612642_24_M.csv
- CSV Data files/Ariel University (Israel)/AS_204784961_23_F.csv
- CSV Data files/Ariel University (Israel)/AS_205480668_23_F.csv
- CSV Data files/Ariel University (Israel)/AS_205485659_23_M.csv
- CSV Data files/Ariel University (Israel)/AS_205485832_23_M.csv
- CSV Data files/Ariel University (Israel)/AS_205808850_23_M.csv
- CSV Data files/Ariel University (Israel)/AS_205849029_23_F.csv
- CSV Data files/Ariel University (Israel)/AS_205883101_23_F.csv
- CSV Data files/Ariel University (Israel)/AS_205909732_21_F.csv
- CSV Data files/Ariel University (Israel)/AS_205915424_22_M.csv
- CSV Data files/Ariel University (Israel)/AS_206007106_23_F.csv
- CSV Data files/Ariel University (Israel)/AS_206103350_22_F.csv
- CSV Data files/Ariel University (Israel)/AS_206312118_22_F.csv
- CSV Data files/Ariel University (Israel)/AS_206336638_23_M.csv
- CSV Data files/Ariel University (Israel)/AS_206881120_20_F.csv
- CSV Data files/Ariel University (Israel)/AS_208117036_21_F.csv
- CSV Data files/Ariel University (Israel)/AS_208407742_21_F.csv
- CSV Data files/Ariel University (Israel)/AS_208609651_20_F.csv
- CSV Data files/Ariel University (Israel)/AS_208764134_20_F.csv
- CSV Data files/Ariel University (Israel)/AS_208981548_20_F.csv
- CSV Data files/Ariel University (Israel)/AS_209382613_20_F.csv
- CSV Data files/Ariel University (Israel)/AS_301496501_29_M.csv
- CSV Data files/Ariel University (Israel)/AS_303030787_25_F.csv
- CSV Data files/Ariel University (Israel)/AS_305412942_26_F.csv
- CSV Data files/Ariel University (Israel)/AS_305497232_26_M.csv
- CSV Data files/Ariel University (Israel)/AS_305597999_27_M.csv
- CSV Data files/Ariel University (Israel)/AS_305720047_26_M.csv
- CSV Data files/Ariel University (Israel)/AS_308088491_25_M.csv
- CSV Data files/Ariel University (Israel)/AS_308124577_25_M.csv
- CSV Data files/Ariel University (Israel)/AS_308292366_25_M.csv
- CSV Data files/Ariel University (Israel)/AS_308334044_24_M.csv
- CSV Data files/Ariel University (Israel)/AS_308419100_24_M.csv
- CSV Data files/Ariel University (Israel)/AS_311116651_24_M.csv
- CSV Data files/Ariel University (Israel)/AS_311179550_24_M.csv
- CSV Data files/Ariel University (Israel)/AS_311230163_24_F.csv
- CSV Data files/Ariel University (Israel)/AS_311231104_24_M.csv
- CSV Data files/Ariel University (Israel)/AS_311241392_24_M.csv
- CSV Data files/Ariel University (Israel)/AS_311400485_24_M.csv
- CSV Data files/Ariel University (Israel)/AS_311451728_23_M.csv
- CSV Data files/Ariel University (Israel)/AS_311492011_23_F.csv
- CSV Data files/Ariel University (Israel)/AS_312129448_23_M.csv
- CSV Data files/Ariel University (Israel)/AS_312236102_23_F.csv
- CSV Data files/Ariel University (Israel)/AS_312237563_23_M.csv
- CSV Data files/Ariel University (Israel)/AS_312350226_23_M.csv
- CSV Data files/Ariel University (Israel)/AS_312485931_24_F.csv
- CSV Data files/Ariel University (Israel)/AS_312527948_24_F.csv
- CSV Data files/Ariel University (Israel)/AS_312545379_23_M.csv
- CSV Data files/Ariel University (Israel)/AS_313134488_20_F.csv
- CSV Data files/Ariel University (Israel)/AS_313237778_22_M.csv
- CSV Data files/Ariel University (Israel)/AS_313240814_22_F.csv
- CSV Data files/Ariel University (Israel)/AS_313291346_22_F.csv
- CSV Data files/Ariel University (Israel)/AS_313313512_22_F.csv
- CSV Data files/Ariel University (Israel)/AS_313330045_22_M.csv
- CSV Data files/Ariel University (Israel)/AS_313354938_22_F.csv
- CSV Data files/Ariel University (Israel)/AS_313383184_22_F.csv
- CSV Data files/Ariel University (Israel)/AS_313384729_22_F.csv
- CSV Data files/Ariel University (Israel)/AS_313391252_22_F.csv
- CSV Data files/Ariel University (Israel)/AS_313450157_22_F.csv
- CSV Data files/Ariel University (Israel)/AS_313515090_22_F.csv
- CSV Data files/Ariel University (Israel)/AS_313523896_23_F.csv
- CSV Data files/Ariel University (Israel)/AS_313563009_22_F.csv
- CSV Data files/Ariel University (Israel)/AS_313580359_23_M.csv
- CSV Data files/Ariel University (Israel)/AS_314772690_21_M.csv
- CSV Data files/Ariel University (Israel)/AS_315150730_18_F.csv
- CSV Data files/Ariel University (Israel)/AS_315364141_21_F.csv
- CSV Data files/Ariel University (Israel)/AS_315451492_22_F.csv
- CSV Data files/Ariel University (Israel)/AS_315569780_22_M.csv
- CSV Data files/Ariel University (Israel)/AS_316072123_21_F.csv
- CSV Data files/Ariel University (Israel)/AS_316080621_21_F.csv
- CSV Data files/Ariel University (Israel)/AS_316094846_21_F.csv
- CSV Data files/Ariel University (Israel)/AS_316095207_21_F.csv
- CSV Data files/Ariel University (Israel)/AS_316391994_21_F.csv
- CSV Data files/Ariel University (Israel)/AS_317194926_22_F.csv
- CSV Data files/Ariel University (Israel)/AS_318251204_20_F.csv
- CSV Data files/Ariel University (Israel)/AS_318263597_20_F.csv
- CSV Data files/Ariel University (Israel)/AS_318346319_20_F.csv
- CSV Data files/Ariel University (Israel)/AS_318418134_20_F.csv
- CSV Data files/Ariel University (Israel)/AS_318720604_18_M.csv
- CSV Data files/Ariel University (Israel)/AS_319358388_25_M.csv
- CSV Data files/Ariel University (Israel)/AS_320536584_24_M.csv
- CSV Data files/Ariel University (Israel)/AS_324429869_22_F.csv
- CSV Data files/Ariel University (Israel)/AS_328688296_25_F.csv
- CSV Data files/Ariel University (Israel)/AS_336358387_22_M.csv
- CSV Data files/UCAS (China)/
- CSV Data files/UCAS (China)/AS_1008610010_24_M.csv
- CSV Data files/UCAS (China)/AS_13065380914_24_M.csv
- CSV Data files/UCAS (China)/AS_13208188368_24_M.csv
- CSV Data files/UCAS (China)/AS_13273396207_23_M.csv
- CSV Data files/UCAS (China)/AS_13777362495_24_F.csv
- CSV Data files/UCAS (China)/AS_13935398796_22_F.csv
- CSV Data files/UCAS (China)/AS_13936176091_28_M.csv
- CSV Data files/UCAS (China)/AS_15674804952_24_M.csv
- CSV Data files/UCAS (China)/AS_15810268932_32_M.csv
- CSV Data files/UCAS (China)/AS_160104020001_18_F.csv
- CSV Data files/UCAS (China)/AS_160104020002_19_F.csv
- CSV Data files/UCAS (China)/AS_160104020003_20_F.csv
- CSV Data files/UCAS (China)/AS_160104020004_19_F.csv
- CSV Data files/UCAS (China)/AS_160104090003_20_F.csv
- CSV Data files/UCAS (China)/AS_160104090004_19_F.csv
- CSV Data files/UCAS (China)/AS_17695455227_23_M.csv
- CSV Data files/UCAS (China)/AS_18228055247_23_M.csv
- CSV Data files/UCAS (China)/AS_18435153942_21_M.csv
- CSV Data files/UCAS (China)/AS_18435168802_24_M.csv
- CSV Data files/UCAS (China)/AS_18630972184_24_M.csv
- CSV Data files/UCAS (China)/AS_18682083489_24_M.csv
- CSV Data files/UCAS (China)/AS_18712766570_22_F.csv
- CSV Data files/UCAS (China)/AS_18811741603_24_M.csv
- CSV Data files/UCAS (China)/AS_18835190080_23_F.csv
- CSV Data files/UCAS (China)/AS_201400171137_22_M.csv
- CSV Data files/UCAS (China)/AS_201418014628078_23_F.csv
- CSV Data files/UCAS (China)/AS_201442806030_21_F.csv
- CSV Data files/UCAS (China)/AS_201501034127_22_M.csv
- CSV Data files/UCAS (China)/AS_201501034128_23_M.csv
- CSV Data files/UCAS (China)/AS_201501034129_23_M.csv
- CSV Data files/UCAS (China)/AS_201501034132_23_M.csv
- CSV Data files/UCAS (China)/AS_201501034133_22_M.csv
- CSV Data files/UCAS (China)/AS_201501034134_22_M.csv
- CSV Data files/UCAS (China)/AS_2015e8014661093_23_F.csv
- CSV Data files/UCAS (China)/AS_2015E8014661097_25_M.csv
- CSV Data files/UCAS (China)/AS_201628014628060_24_M.csv
- CSV Data files/UCAS (China)/AS_201712200701009_19_F.csv
- CSV Data files/UCAS (China)/AS_201718012115010_23_F.csv
- CSV Data files/UCAS (China)/AS_201718013626009_23_F.csv
- CSV Data files/UCAS (China)/AS_201718014628012_22_F.csv
- CSV Data files/UCAS (China)/AS_201718014628019_24_M.csv
- CSV Data files/UCAS (China)/AS_201718014629031_24_M.csv
- CSV Data files/UCAS (China)/AS_201728009029009_24_M.csv
- CSV Data files/UCAS (China)/AS_201728009029011_24_M.csv
- CSV Data files/UCAS (China)/AS_201728009029012_23_F.csv
- CSV Data files/UCAS (China)/AS_201728009029013_21_M.csv
- CSV Data files/UCAS (China)/AS_201728009029014_24_M.csv
- CSV Data files/UCAS (China)/AS_201728009437015_24_F.csv
- CSV Data files/UCAS (China)/AS_201728009443033_23_F.csv
- CSV Data files/UCAS (China)/AS_201728013229079_22_M.csv
- CSV Data files/UCAS (China)/AS_201728014628001_23_M.csv
- CSV Data files/UCAS (China)/AS_201728014628005_24_M.csv
- CSV Data files/UCAS (China)/AS_201728014628013_22_M.csv
- CSV Data files/UCAS (China)/AS_201728014628014_22_M.csv
- CSV Data files/UCAS (China)/AS_201728014628015_22_M.csv
- CSV Data files/UCAS (China)/AS_201728014628016_23_M.csv
- CSV Data files/UCAS (China)/AS_201728014628020_22_M.csv
- CSV Data files/UCAS (China)/AS_201728014628021_22_M.csv
- CSV Data files/UCAS (China)/AS_201728014628032_23_F.csv
- CSV Data files/UCAS (China)/AS_201728014628035_23_M.csv
- CSV Data files/UCAS (China)/AS_201728014628037_22_M.csv
- CSV Data files/UCAS (China)/AS_201728014628040_24_M.csv
- CSV Data files/UCAS (China)/AS_201728014628044_22_F.csv
- CSV Data files/UCAS (China)/AS_201728014628045_24_M.csv
- CSV Data files/UCAS (China)/AS_201728014628051_21_F.csv
- CSV Data files/UCAS (China)/AS_201728014628055_22_F.csv
- CSV Data files/UCAS (China)/AS_201728014628084_22_M.csv
- CSV Data files/UCAS (China)/AS_201728014628087_27_M.csv
- CSV Data files/UCAS (China)/AS_201728014629064_22_F.csv
- CSV Data files/UCAS (China)/AS_201728014629066_24_M.csv
- CSV Data files/UCAS (China)/AS_201728014629067_23_F.csv
- CSV Data files/UCAS (China)/AS_201728014629069_22_F.csv
- CSV Data files/UCAS (China)/AS_2017712072_20_F.csv
- CSV Data files/UCAS (China)/AS_2017712073_24_F.csv
- CSV Data files/UCAS (China)/AS_2017E8014661070_23_F.csv
- CSV Data files/UCAS (China)/AS_2017E8014661072_24_M.csv
- CSV Data files/UCAS (China)/AS_2017E8014661074_24_M.csv
- CSV Data files/UCAS (China)/AS_2017E8014661075_23_M.csv
- CSV Data files/UCAS (China)/AS_2017E8014661076_24_M.csv
- CSV Data files/UCAS (China)/AS_2017E8014661077_22_F.csv
- CSV Data files/UCAS (China)/AS_2017E8014661078_24_F.csv
- CSV Data files/UCAS (China)/AS_2017E8014661092_24_F.csv
- CSV Data files/UCAS (China)/AS_2017E8014661094_23_M.csv
- CSV Data files/UCAS (China)/AS_2017E8014661096_24_M.csv
- CSV Data files/UCAS (China)/AS_2017E8014661099_23_M.csv
- CSV Data files/UCAS (China)/AS_2017E8014661100_23_M.csv
- CSV Data files/UCAS (China)/AS_2017E8014661102_23_M.csv
- CSV Data files/UCAS (China)/AS_2017E8014661103_24_M.csv
- CSV Data files/UCAS (China)/AS_2017E8014661105_24_M.csv
- CSV Data files/UCAS (China)/AS_2017E8014661106_22_F.csv
- CSV Data files/UCAS (China)/AS_2017E8018661028_24_M.csv
- CSV Data files/UCAS (China)/AS_2120170900_25_M.csv
- CSV Data files/UCAS (China)/AS_5601114024_23_F.csv
- CSV Data files/UCAS (China)/AS_913102380112_24_F.csv
- CSV Data files/UCAS (China)/AS_93_28_M.csv
