# Supplementary material for: Collectivism-individualism: Strategic behavior in tacit coordination games
Source: PLoS One. 2020 Feb 4;15(2):e0226929. doi: 10.1371/journal.pone.0226929 (PMC6999890; doi:10.1371/journal.pone.0226929)
Supplement: S1 File — (ZIP) [file pone.0226929.s002.zip › CSV Data files/Ariel University (Israel)/AS_203260351_25_M.csv]

Game number	Game Time [Msec]	Time To first drag [Msec]	Reference point	Data point	X	Y	Connection
1	5671	2511
			r1		400	395
			r2		1100	395
				d1	550	227	r1
				d2	1075	557	r2
2	7153	1584
			r1		400	395
			r2		1100	395
				d1	375	555	r1
				d2	550	555	r1
				d3	1250	230	r2
				d4	1250	395	r2
3	12657	6200
			r1		400	395
			r2		1100	395
				d1	550	555	r1
				d2	725	555	r1
				d3	900	230	r2
4	19015	9392
			r1		400	395
			r2		1100	395
				d1	375	555	r1
				d2	725	227	r1
				d3	1075	555	r2
				d4	1250	555	r2
5	14696	4847
			r1		400	395
			r2		1100	395
				d1	200	227	r1
				d2	550	720	r2
				d3	900	230	r2
6	17775	4512
			r1		400	395
			r2		1100	395
				d1	200	75	r1
				d2	725	555	r1
				d3	900	555	r2
				d4	1250	75	r2
7	31464	3344
			r1		400	395
			r2		1100	395
				d1	725	395	r2
8	5728	1864
			r1		400	395
			r2		1100	395
				d1	725	235	r2
				d2	725	555	r1
9	9903	3400
			r1		360	395
			r2		1135	395
				d1	490	555	r1
				d2	800	75	r1
				d3	1265	395	r2
				d4	1420	555	r2
10	13984	2431
			r1		360	395
			r2		1135	395
				d1	490	555	r1
				d2	645	555	r1
				d3	800	555	r2
				d4	1110	75	r2
				d5	1425	235	r2
11	9265	3289
			r1		250	395
			r2		1050	395
				d0	1025	70	r2
				d1	1425	395	r2
12	5144	1560
			r1		250	395
			r2		1050	395
				d0	1225	715	r2
				d1	1425	555	r2
				d2	225	555	r1
13	7145	2192
			r1		250	395
			r2		1050	395
				d0	1025	70	r2
				d1	50	715	r1
				d2	1225	555	r2
14	22224	3136
			r1		250	395
			r2		1050	395
				d0	1025	70	r2
				d1	625	555	r2
				d2	1225	230	r2
				d3	625	395	r2
