# Supplementary material for: Collectivism-individualism: Strategic behavior in tacit coordination games
Source: PLoS One. 2020 Feb 4;15(2):e0226929. doi: 10.1371/journal.pone.0226929 (PMC6999890; doi:10.1371/journal.pone.0226929)
Supplement: S1 File — (ZIP) [file pone.0226929.s002.zip › CSV Data files/Ariel University (Israel)/AS_203261219_24_M.csv]

Game number	Game Time [Msec]	Time To first drag [Msec]	Reference point	Data point	X	Y	Connection
1	4128	1200
			r1		400	395
			r2		1100	395
				d1	550	227	r1
				d2	1075	557	r2
2	7048	1200
			r1		400	395
			r2		1100	395
				d1	375	555	r1
				d2	550	555	r1
				d3	1250	230	r2
				d4	1250	395	r2
3	9504	1416
			r1		400	395
			r2		1100	395
				d1	550	555	r1
				d2	725	555	r2
				d3	900	230	r2
4	5456	1248
			r1		400	395
			r2		1100	395
				d1	375	555	r1
				d2	725	227	r1
				d3	1075	555	r2
				d4	1250	555	r2
5	6560	944
			r1		400	395
			r2		1100	395
				d1	200	227	r1
				d2	550	720	r1
				d3	900	230	r2
6	21736	896
			r1		400	395
			r2		1100	395
				d1	200	75	r1
				d2	725	555	r1
				d3	900	555	r2
				d4	1250	75	r2
7	4128	1672
			r1		400	395
			r2		1100	395
				d1	725	395	r2
8	29312	1456
			r1		400	395
			r2		1100	395
				d1	725	235	r1
				d2	725	555	r2
9	12104	1856
			r1		360	395
			r2		1135	395
				d1	490	555	r1
				d2	800	75	r1
				d3	1265	395	r2
				d4	1420	555	r2
10	15033	1568
			r1		360	395
			r2		1135	395
				d1	490	555	r1
				d2	645	555	r1
				d3	800	555	r1
				d4	1110	75	r2
				d5	1425	235	r2
11	6232	1504
			r1		250	395
			r2		1050	395
				d0	825	230	r2
				d1	625	715	r1
12	12335	5487
			r1		250	395
			r2		1050	395
				d0	425	230	r1
				d1	625	715	r2
13	9232	1480
			r1		250	395
			r2		1050	395
				d0	1225	70	r2
				d1	1425	70	r2
				d2	50	230	r1
				d3	825	395	r2
14	5240	1192
			r1		250	395
			r2		1050	395
				d0	50	555	r1
				d1	625	70	r2
				d2	425	230	r1
