# Supplementary material for: Collectivism-individualism: Strategic behavior in tacit coordination games
Source: PLoS One. 2020 Feb 4;15(2):e0226929. doi: 10.1371/journal.pone.0226929 (PMC6999890; doi:10.1371/journal.pone.0226929)
Supplement: S1 File — (ZIP) [file pone.0226929.s002.zip › CSV Data files/Ariel University (Israel)/AS_203340849_24_M.csv]

Game number	Game Time [Msec]	Time To first drag [Msec]	Reference point	Data point	X	Y	Connection
1	3432	1536
			r1		400	395
			r2		1100	395
				d1	550	227	r1
				d2	1075	557	r2
2	6032	1169
			r1		400	395
			r2		1100	395
				d1	375	555	r1
				d2	550	555	r1
				d3	1250	230	r2
				d4	1250	395	r2
3	10359	1215
			r1		400	395
			r2		1100	395
				d1	550	555	r1
				d2	725	555	r2
				d3	900	230	r2
4	19302	4950
			r1		400	395
			r2		1100	395
				d1	375	555	r1
				d2	725	227	r2
				d3	1075	555	r2
				d4	1250	555	r2
5	5489	1113
			r1		400	395
			r2		1100	395
				d1	200	227	r1
				d2	550	720	r1
				d3	900	230	r2
6	10768	1680
			r1		400	395
			r2		1100	395
				d1	200	75	r1
				d2	725	555	r2
				d3	900	555	r2
				d4	1250	75	r2
7	2856	1288
			r1		400	395
			r2		1100	395
				d1	725	395	r2
8	6087	3424
			r1		400	395
			r2		1100	395
				d1	725	235	r2
				d2	725	555	r2
9	10536	1145
			r1		360	395
			r2		1135	395
				d1	490	555	r1
				d2	800	75	r2
				d3	1265	395	r2
				d4	1420	555	r2
10	22313	1225
			r1		360	395
			r2		1135	395
				d1	490	555	r1
				d2	645	555	r1
				d3	800	555	r2
				d4	1110	75	r2
				d5	1425	235	r2
11	6872	3552
			r1		250	395
			r2		1050	395
				d0	625	230	r2
				d1	225	70	r1
12	11919	1464
			r1		250	395
			r2		1050	395
				d0	825	70	r2
				d1	225	715	r1
				d2	625	395	r2
				d3	425	230	r1
13	4849	1113
			r1		250	395
			r2		1050	395
				d0	1025	715	r2
				d1	1225	395	r2
				d2	1025	230	r2
14	8344	1168
			r1		250	395
			r2		1050	395
				d0	1025	555	r2
				d1	625	70	r2
				d2	825	70	r2
				d3	1025	555	r2
