# Supplementary material for: Collectivism-individualism: Strategic behavior in tacit coordination games
Source: PLoS One. 2020 Feb 4;15(2):e0226929. doi: 10.1371/journal.pone.0226929 (PMC6999890; doi:10.1371/journal.pone.0226929)
Supplement: S1 File — (ZIP) [file pone.0226929.s002.zip › CSV Data files/Ariel University (Israel)/AS_203470661_25_M.csv]

Game number	Game Time [Msec]	Time To first drag [Msec]	Reference point	Data point	X	Y	Connection
1	3496	1168
			r1		400	395
			r2		1100	395
				d1	550	227	r1
				d2	1075	557	r2
2	5640	1312
			r1		400	395
			r2		1100	395
				d1	375	555	r1
				d2	550	555	r1
				d3	1250	230	r2
				d4	1250	395	r2
3	6511	1447
			r1		400	395
			r2		1100	395
				d1	550	555	r1
				d2	725	555	r2
				d3	900	230	r2
4	8256	1504
			r1		400	395
			r2		1100	395
				d1	375	555	r1
				d2	725	227	r1
				d3	1075	555	r2
				d4	1250	555	r2
5	5312	968
			r1		400	395
			r2		1100	395
				d1	200	227	r1
				d2	550	720	r1
				d3	900	230	r2
6	6953	1048
			r1		400	395
			r2		1100	395
				d1	200	75	r1
				d2	725	555	r1
				d3	900	555	r2
				d4	1250	75	r2
7	3096	1249
			r1		400	395
			r2		1100	395
				d1	725	395	r2
8	4320	1216
			r1		400	395
			r2		1100	395
				d1	725	235	r1
				d2	725	555	r2
9	158268	1592
			r1		360	395
			r2		1135	395
				d1	490	555	r1
				d2	800	75	r1
				d3	1265	395	r2
				d4	1420	555	r2
10	8673	1280
			r1		360	395
			r2		1135	395
				d1	490	555	r1
				d2	645	555	r1
				d3	800	555	r2
				d4	1110	75	r2
				d5	1425	235	r2
11	7360	1496
			r1		250	395
			r2		1050	395
				d0	425	230	r1
				d1	1425	230	r2
				d2	425	230	r1
				d3	625	715	r2
12	8440	1056
			r1		250	395
			r2		1050	395
				d0	825	70	r2
				d1	1225	230	r2
				d2	625	70	r1
				d3	50	70	r1
13	16176	3969
			r1		250	395
			r2		1050	395
				d0	825	555	r2
				d1	50	70	r1
				d2	1025	715	r2
				d3	825	230	r2
14	4543	1303
			r1		250	395
			r2		1050	395
				d0	50	555	r1
				d1	825	395	r2
