# Supplementary material for: Collectivism-individualism: Strategic behavior in tacit coordination games
Source: PLoS One. 2020 Feb 4;15(2):e0226929. doi: 10.1371/journal.pone.0226929 (PMC6999890; doi:10.1371/journal.pone.0226929)
Supplement: S1 File — (ZIP) [file pone.0226929.s002.zip › CSV Data files/Ariel University (Israel)/AS_203515069_25_M.csv]

Game number	Game Time [Msec]	Time To first drag [Msec]	Reference point	Data point	X	Y	Connection
1	5736	976
			r1		400	395
			r2		1100	395
				d1	550	227	r1
				d2	1075	557	r2
2	41583	1599
			r1		400	395
			r2		1100	395
				d1	375	555	r1
				d2	550	555	r1
				d3	1250	230	r2
				d4	1250	395	r2
3	4720	1288
			r1		400	395
			r2		1100	395
				d1	550	555	r1
				d2	725	555	r2
				d3	900	230	r2
4	11311	1631
			r1		400	395
			r2		1100	395
				d1	375	555	r1
				d2	725	227	r1
				d3	1075	555	r2
				d4	1250	555	r2
5	8545	1280
			r1		400	395
			r2		1100	395
				d1	200	227	r1
				d2	550	720	r1
				d3	900	230	r2
6	9129	2000
			r1		400	395
			r2		1100	395
				d1	200	75	r1
				d2	725	555	r1
				d3	900	555	r2
				d4	1250	75	r2
7	8063	3743
			r1		400	395
			r2		1100	395
				d1	725	395	r2
8	4817	1040
			r1		400	395
			r2		1100	395
				d1	725	235	r1
				d2	725	555	r2
9	21401	2945
			r1		360	395
			r2		1135	395
				d1	490	555	r1
				d2	800	75	r1
				d3	1265	395	r2
				d4	1420	555	r2
10	20791	6128
			r1		360	395
			r2		1135	395
				d1	490	555	r1
				d2	645	555	r1
				d3	800	555	r2
				d4	1110	75	r2
				d5	1425	235	r2
11	7265	1944
			r1		250	395
			r2		1050	395
				d0	625	230	r1
				d1	625	715	r2
12	8793	1576
			r1		250	395
			r2		1050	395
				d0	625	555	r2
				d1	625	715	r1
				d2	1025	230	r2
				d3	425	70	r1
13	7975	1992
			r1		250	395
			r2		1050	395
				d0	50	395	r1
				d1	825	555	r2
14	6743	1551
			r1		250	395
			r2		1050	395
				d0	825	715	r2
				d1	225	715	r1
				d2	1425	715	r2
