# Supplementary material for: Collectivism-individualism: Strategic behavior in tacit coordination games
Source: PLoS One. 2020 Feb 4;15(2):e0226929. doi: 10.1371/journal.pone.0226929 (PMC6999890; doi:10.1371/journal.pone.0226929)
Supplement: S1 File — (ZIP) [file pone.0226929.s002.zip › CSV Data files/Ariel University (Israel)/AS_203661905_25_M.csv]

Game number	Game Time [Msec]	Time To first drag [Msec]	Reference point	Data point	X	Y	Connection
1	6673	960
			r1		400	395
			r2		1100	395
				d1	550	227	r1
				d2	1075	557	r2
2	4543	960
			r1		400	395
			r2		1100	395
				d1	375	555	r1
				d2	550	555	r1
				d3	1250	230	r2
				d4	1250	395	r2
3	8305	1600
			r1		400	395
			r2		1100	395
				d1	550	555	r1
				d2	725	555	r2
				d3	900	230	r2
4	6369	1209
			r1		400	395
			r2		1100	395
				d1	375	555	r1
				d2	725	227	r1
				d3	1075	555	r2
				d4	1250	555	r2
5	10887	3407
			r1		400	395
			r2		1100	395
				d1	200	227	r1
				d2	550	720	r1
				d3	900	230	r2
6	10720	1248
			r1		400	395
			r2		1100	395
				d1	200	75	r1
				d2	725	555	r1
				d3	900	555	r2
				d4	1250	75	r2
7	5016	2920
			r1		400	395
			r2		1100	395
				d1	725	395	r2
8	15217	1648
			r1		400	395
			r2		1100	395
				d1	725	235	r2
				d2	725	555	r1
9	43080	952
			r1		360	395
			r2		1135	395
				d1	490	555	r1
				d2	800	75	r2
				d3	1265	395	r2
				d4	1420	555	r2
10	10247	1415
			r1		360	395
			r2		1135	395
				d1	490	555	r1
				d2	645	555	r1
				d3	800	555	r1
				d4	1110	75	r2
				d5	1425	235	r2
11	51023	4383
			r1		250	395
			r2		1050	395
				d0	1225	555	r2
				d1	425	230	r1
				d2	625	395	r2
				d3	625	230	r1
12	3080	1328
			r1		250	395
			r2		1050	395
				d0	1425	555	r2
				d1	625	70	r1
13	67688	4591
			r1		250	395
			r2		1050	395
				d0	825	715	r1
				d1	1225	70	r2
				d2	825	395	r2
				d3	225	555	r1
14	3847	1039
			r1		250	395
			r2		1050	395
				d0	50	70	r1
				d1	425	70	r1
				d2	50	70	r1
