# Supplementary material for: Collectivism-individualism: Strategic behavior in tacit coordination games
Source: PLoS One. 2020 Feb 4;15(2):e0226929. doi: 10.1371/journal.pone.0226929 (PMC6999890; doi:10.1371/journal.pone.0226929)
Supplement: S1 File — (ZIP) [file pone.0226929.s002.zip › CSV Data files/Ariel University (Israel)/AS_203662242_25_M.csv]

Game number	Game Time [Msec]	Time To first drag [Msec]	Reference point	Data point	X	Y	Connection
1	10681	2272
			r1		400	395
			r2		1100	395
				d1	550	227	r2
				d2	1075	557	r1
2	16856	4761
			r1		400	395
			r2		1100	395
				d1	375	555	r1
				d2	550	555	r1
				d3	1250	230	r2
				d4	1250	395	r2
3	8408	2880
			r1		400	395
			r2		1100	395
				d1	550	555	r1
				d2	725	555	r1
				d3	900	230	r1
4	10647	3543
			r1		400	395
			r2		1100	395
				d1	375	555	r2
				d2	725	227	r1
				d3	1075	555	r1
				d4	1250	555	r2
5	7408	2008
			r1		400	395
			r2		1100	395
				d1	200	227	r1
				d2	550	720	r1
				d3	900	230	r2
6	10047	3112
			r1		400	395
			r2		1100	395
				d1	200	75	r1
				d2	725	555	r1
				d3	900	555	r2
				d4	1250	75	r2
7	3729	1529
			r1		400	395
			r2		1100	395
				d1	725	395	r2
8	6096	2312
			r1		400	395
			r2		1100	395
				d1	725	235	r2
				d2	725	555	r1
9	13064	2336
			r1		360	395
			r2		1135	395
				d1	490	555	r1
				d2	800	75	r1
				d3	1265	395	r2
				d4	1420	555	r2
10	11744	3177
			r1		360	395
			r2		1135	395
				d1	490	555	r1
				d2	645	555	r1
				d3	800	555	r2
				d4	1110	75	r2
				d5	1425	235	r2
11	9952	3305
			r1		250	395
			r2		1050	395
				d0	625	715	r1
				d1	825	555	r2
				d2	425	230	r1
				d3	625	70	r2
12	5711	1744
			r1		250	395
			r2		1050	395
				d0	1225	70	r2
				d1	1225	70	r2
				d2	50	70	r1
13	11120	3777
			r1		250	395
			r2		1050	395
				d0	425	555	r1
				d1	1225	715	r2
				d2	50	395	r1
				d3	1225	715	r2
14	8473	2992
			r1		250	395
			r2		1050	395
				d0	50	70	r2
				d1	225	230	r1
				d2	50	395	r1
