# Supplementary material for: Collectivism-individualism: Strategic behavior in tacit coordination games
Source: PLoS One. 2020 Feb 4;15(2):e0226929. doi: 10.1371/journal.pone.0226929 (PMC6999890; doi:10.1371/journal.pone.0226929)
Supplement: S1 File — (ZIP) [file pone.0226929.s002.zip › CSV Data files/Ariel University (Israel)/AS_204062012_26_M.csv]

Game number	Game Time [Msec]	Time To first drag [Msec]	Reference point	Data point	X	Y	Connection
1	5512	1672
			r1		400	395
			r2		1100	395
				d1	550	227	r1
				d2	1075	557	r2
2	6672	1256
			r1		400	395
			r2		1100	395
				d1	375	555	r1
				d2	550	555	r1
				d3	1250	230	r2
				d4	1250	395	r2
3	8560	1416
			r1		400	395
			r2		1100	395
				d1	550	555	r1
				d2	725	555	r2
				d3	900	230	r2
4	7944	984
			r1		400	395
			r2		1100	395
				d1	375	555	r1
				d2	725	227	r1
				d3	1075	555	r2
				d4	1250	555	r2
5	6448	1256
			r1		400	395
			r2		1100	395
				d1	200	227	r1
				d2	550	720	r1
				d3	900	230	r2
6	9512	1560
			r1		400	395
			r2		1100	395
				d1	200	75	r1
				d2	725	555	r2
				d3	900	555	r2
				d4	1250	75	r2
7	2560	888
			r1		400	395
			r2		1100	395
				d1	725	395	r1
8	8040	2728
			r1		400	395
			r2		1100	395
				d1	725	235	r2
				d2	725	555	r1
9	10248	2552
			r1		360	395
			r2		1135	395
				d1	490	555	r1
				d2	800	75	r1
				d3	1265	395	r2
				d4	1420	555	r2
10	12104	2136
			r1		360	395
			r2		1135	395
				d1	490	555	r1
				d2	645	555	r1
				d3	800	555	r1
				d4	1110	75	r2
				d5	1425	235	r2
11	9216	1440
			r1		250	395
			r2		1050	395
				d0	1025	230	r2
				d1	225	715	r1
				d2	50	230	r1
				d3	1425	70	r2
12	6664	1279
			r1		250	395
			r2		1050	395
				d0	225	70	r1
				d1	50	230	r1
				d2	1225	555	r2
				d3	625	230	r2
13	6456	1424
			r1		250	395
			r2		1050	395
				d0	1025	230	r2
				d1	1425	555	r2
14	8376	2184
			r1		250	395
			r2		1050	395
				d0	425	555	r1
				d1	825	70	r2
				d2	1425	230	r2
