# Supplementary material for: Collectivism-individualism: Strategic behavior in tacit coordination games
Source: PLoS One. 2020 Feb 4;15(2):e0226929. doi: 10.1371/journal.pone.0226929 (PMC6999890; doi:10.1371/journal.pone.0226929)
Supplement: S1 File — (ZIP) [file pone.0226929.s002.zip › CSV Data files/Ariel University (Israel)/AS_204251532_24_M.csv]

Game number	Game Time [Msec]	Time To first drag [Msec]	Reference point	Data point	X	Y	Connection
1	4160	1288
			r1		400	395
			r2		1100	395
				d1	550	227	r1
				d2	1075	557	r2
2	7241	2136
			r1		400	395
			r2		1100	395
				d1	375	555	r1
				d2	550	555	r1
				d3	1250	230	r2
				d4	1250	395	r2
3	8568	4880
			r1		400	395
			r2		1100	395
				d1	550	555	r1
				d2	725	555	r1
				d3	900	230	r2
4	7912	2088
			r1		400	395
			r2		1100	395
				d1	375	555	r1
				d2	725	227	r1
				d3	1075	555	r2
				d4	1250	555	r2
5	93305	81416
			r1		400	395
			r2		1100	395
				d1	200	227	r1
				d2	550	720	r1
				d3	900	230	r2
6	7952	1704
			r1		400	395
			r2		1100	395
				d1	200	75	r1
				d2	725	555	r1
				d3	900	555	r2
				d4	1250	75	r2
7	3896	1616
			r1		400	395
			r2		1100	395
				d1	725	395	r2
8	6760	1455
			r1		400	395
			r2		1100	395
				d1	725	235	r1
				d2	725	555	r2
9	10824	1305
			r1		360	395
			r2		1135	395
				d1	490	555	r1
				d2	800	75	r2
				d3	1265	395	r2
				d4	1420	555	r2
10	12921	3064
			r1		360	395
			r2		1135	395
				d1	490	555	r1
				d2	645	555	r1
				d3	800	555	r2
				d4	1110	75	r2
				d5	1425	235	r2
11	5127	1255
			r1		250	395
			r2		1050	395
				d0	50	395	r1
				d1	425	70	r1
				d2	50	395	r1
				d3	1425	555	r2
12	6784	1280
			r1		250	395
			r2		1050	395
				d0	1025	230	r2
				d1	1225	715	r2
				d2	625	70	r1
13	13383	5199
			r1		250	395
			r2		1050	395
				d0	225	70	r1
				d1	825	395	r2
				d2	1025	70	r2
				d3	625	230	r1
14	4160	1408
			r1		250	395
			r2		1050	395
				d0	50	555	r1
				d1	1425	715	r2
