# Supplementary material for: Collectivism-individualism: Strategic behavior in tacit coordination games
Source: PLoS One. 2020 Feb 4;15(2):e0226929. doi: 10.1371/journal.pone.0226929 (PMC6999890; doi:10.1371/journal.pone.0226929)
Supplement: S1 File — (ZIP) [file pone.0226929.s002.zip › CSV Data files/Ariel University (Israel)/AS_204417422_24_M.csv]

Game number	Game Time [Msec]	Time To first drag [Msec]	Reference point	Data point	X	Y	Connection
1	5792	1809
			r1		400	395
			r2		1100	395
				d1	550	227	r1
				d2	1075	557	r2
2	8536	1336
			r1		400	395
			r2		1100	395
				d1	375	555	r1
				d2	550	555	r1
				d3	1250	230	r2
				d4	1250	395	r2
3	6001	1560
			r1		400	395
			r2		1100	395
				d1	550	555	r1
				d2	725	555	r2
				d3	900	230	r2
4	7521	1512
			r1		400	395
			r2		1100	395
				d1	375	555	r1
				d2	725	227	r1
				d3	1075	555	r2
				d4	1250	555	r2
5	9808	4009
			r1		400	395
			r2		1100	395
				d1	200	227	r1
				d2	550	720	r2
				d3	900	230	r1
6	11136	1567
			r1		400	395
			r2		1100	395
				d1	200	75	r1
				d2	725	555	r1
				d3	900	555	r2
				d4	1250	75	r2
7	4800	1543
			r1		400	395
			r2		1100	395
				d1	725	395	r2
8	6312	2975
			r1		400	395
			r2		1100	395
				d1	725	235	r1
				d2	725	555	r2
9	14624	1767
			r1		360	395
			r2		1135	395
				d1	490	555	r1
				d2	800	75	r1
				d3	1265	395	r2
				d4	1420	555	r2
10	12760	2200
			r1		360	395
			r2		1135	395
				d1	490	555	r1
				d2	645	555	r2
				d3	800	555	r2
				d4	1110	75	r1
				d5	1425	235	r2
11	20822	6166
			r1		250	395
			r2		1050	395
				d0	1425	230	r2
				d1	1025	555	r2
				d2	825	555	r1
				d3	1225	555	r2
12	7136	1567
			r1		250	395
			r2		1050	395
				d0	225	230	r1
				d1	425	230	r1
				d2	1425	715	r2
13	11504	2160
			r1		250	395
			r2		1050	395
				d0	825	395	r1
				d1	625	715	r2
				d2	425	230	r1
				d3	1225	555	r2
14	8399	1856
			r1		250	395
			r2		1050	395
				d0	425	230	r1
				d1	825	230	r2
				d2	825	555	r2
				d3	425	70	r1
