# Supplementary material for: Collectivism-individualism: Strategic behavior in tacit coordination games
Source: PLoS One. 2020 Feb 4;15(2):e0226929. doi: 10.1371/journal.pone.0226929 (PMC6999890; doi:10.1371/journal.pone.0226929)
Supplement: S1 File — (ZIP) [file pone.0226929.s002.zip › CSV Data files/Ariel University (Israel)/AS_204612642_24_M.csv]

Game number	Game Time [Msec]	Time To first drag [Msec]	Reference point	Data point	X	Y	Connection
1	6536	1840
			r1		400	395
			r2		1100	395
				d1	550	227	r1
				d2	1075	557	r2
2	7320	1696
			r1		400	395
			r2		1100	395
				d1	375	555	r1
				d2	550	555	r1
				d3	1250	230	r2
				d4	1250	395	r2
3	25855	6264
			r1		400	395
			r2		1100	395
				d1	550	555	r1
				d2	725	555	r2
				d3	900	230	r1
4	30656	4080
			r1		400	395
			r2		1100	395
				d1	375	555	r1
				d2	725	227	r1
				d3	1075	555	r2
				d4	1250	555	r2
5	12216	2624
			r1		400	395
			r2		1100	395
				d1	200	227	r1
				d2	550	720	r1
				d3	900	230	r2
6	15593	3945
			r1		400	395
			r2		1100	395
				d1	200	75	r1
				d2	725	555	r1
				d3	900	555	r2
				d4	1250	75	r2
7	6712	3896
			r1		400	395
			r2		1100	395
				d1	725	395	r2
8	3576	1335
			r1		400	395
			r2		1100	395
				d1	725	235	r2
				d2	725	555	r1
9	145824	1616
			r1		360	395
			r2		1135	395
				d1	490	555	r1
				d2	800	75	r1
				d3	1265	395	r2
				d4	1420	555	r2
10	13680	2128
			r1		360	395
			r2		1135	395
				d1	490	555	r1
				d2	645	555	r1
				d3	800	555	r2
				d4	1110	75	r2
				d5	1425	235	r2
11	17104	1553
			r1		250	395
			r2		1050	395
				d0	50	230	r1
				d1	1425	715	r2
				d2	1025	70	r2
12	12616	3200
			r1		250	395
			r2		1050	395
				d0	825	395	r2
				d1	1025	715	r2
				d2	1025	555	r2
13	3488	1064
			r1		250	395
			r2		1050	395
				d0	425	555	r1
				d1	425	555	r1
14	6360	3927
			r1		250	395
			r2		1050	395
				d0	1225	555	r2
				d1	1425	230	r2
