# Supplementary material for: Collectivism-individualism: Strategic behavior in tacit coordination games
Source: PLoS One. 2020 Feb 4;15(2):e0226929. doi: 10.1371/journal.pone.0226929 (PMC6999890; doi:10.1371/journal.pone.0226929)
Supplement: S1 File — (ZIP) [file pone.0226929.s002.zip › CSV Data files/Ariel University (Israel)/AS_204784961_23_F.csv]

Game number	Game Time [Msec]	Time To first drag [Msec]	Reference point	Data point	X	Y	Connection
1	5696	1200
			r1		400	395
			r2		1100	395
				d1	550	227	r1
				d2	1075	557	r2
2	7095	2031
			r1		400	395
			r2		1100	395
				d1	375	555	r1
				d2	550	555	r1
				d3	1250	230	r2
				d4	1250	395	r2
3	9559	1792
			r1		400	395
			r2		1100	395
				d1	550	555	r1
				d2	725	555	r2
				d3	900	230	r2
4	6264	1328
			r1		400	395
			r2		1100	395
				d1	375	555	r1
				d2	725	227	r2
				d3	1075	555	r2
				d4	1250	555	r2
5	12344	4679
			r1		400	395
			r2		1100	395
				d1	200	227	r1
				d2	550	720	r1
				d3	900	230	r2
6	7657	1328
			r1		400	395
			r2		1100	395
				d1	200	75	r1
				d2	725	555	r1
				d3	900	555	r2
				d4	1250	75	r2
7	3599	1063
			r1		400	395
			r2		1100	395
				d1	725	395	r2
8	6504	1903
			r1		400	395
			r2		1100	395
				d1	725	235	r1
				d2	725	555	r2
9	5080	1624
			r1		360	395
			r2		1135	395
				d1	490	555	r1
				d2	800	75	r2
				d3	1265	395	r2
				d4	1420	555	r2
10	10553	2480
			r1		360	395
			r2		1135	395
				d1	490	555	r1
				d2	645	555	r1
				d3	800	555	r2
				d4	1110	75	r2
				d5	1425	235	r2
11	15128	3447
			r1		250	395
			r2		1050	395
				d0	50	555	r1
				d1	1425	555	r2
				d2	1225	555	r2
				d3	50	230	r1
12	4112	1008
			r1		250	395
			r2		1050	395
				d0	625	70	r1
				d1	625	70	r1
				d2	1425	555	r2
13	8097	1952
			r1		250	395
			r2		1050	395
				d0	825	230	r2
				d1	50	395	r1
				d2	1425	395	r2
14	4751	1439
			r1		250	395
			r2		1050	395
				d0	1225	395	r2
				d1	425	230	r1
				d2	825	715	r2
