# Supplementary material for: Collectivism-individualism: Strategic behavior in tacit coordination games
Source: PLoS One. 2020 Feb 4;15(2):e0226929. doi: 10.1371/journal.pone.0226929 (PMC6999890; doi:10.1371/journal.pone.0226929)
Supplement: S1 File — (ZIP) [file pone.0226929.s002.zip › CSV Data files/Ariel University (Israel)/AS_205480668_23_F.csv]

Game number	Game Time [Msec]	Time To first drag [Msec]	Reference point	Data point	X	Y	Connection
1	53871	1288
			r1		400	395
			r2		1100	395
				d1	550	227	r2
				d2	1075	557	r2
2	8599	1344
			r1		400	395
			r2		1100	395
				d1	375	555	r2
				d2	550	555	r2
				d3	1250	230	r2
				d4	1250	395	r2
3	6081	1104
			r1		400	395
			r2		1100	395
				d1	550	555	r2
				d2	725	555	r2
				d3	900	230	r2
4	6743	840
			r1		400	395
			r2		1100	395
				d1	375	555	r2
				d2	725	227	r2
				d3	1075	555	r2
				d4	1250	555	r2
5	10488	2751
			r1		400	395
			r2		1100	395
				d1	200	227	r2
				d2	550	720	r2
				d3	900	230	r2
6	25159	1872
			r1		400	395
			r2		1100	395
				d1	200	75	r2
				d2	725	555	r2
				d3	900	555	r2
				d4	1250	75	r2
7	2152	1008
			r1		400	395
			r2		1100	395
				d1	725	395	r2
8	6144	1128
			r1		400	395
			r2		1100	395
				d1	725	235	r2
				d2	725	555	r2
9	13649	7528
			r1		360	395
			r2		1135	395
				d1	490	555	r2
				d2	800	75	r2
				d3	1265	395	r2
				d4	1420	555	r2
10	7217	1176
			r1		360	395
			r2		1135	395
				d1	490	555	r2
				d2	645	555	r2
				d3	800	555	r2
				d4	1110	75	r2
				d5	1425	235	r2
11	50423	2919
			r1		250	395
			r2		1050	395
				d0	1025	715	r2
				d1	625	715	r2
12	6265	1160
			r1		250	395
			r2		1050	395
				d0	1025	715	r2
				d1	625	715	r2
				d2	1425	715	r2
				d3	1025	70	r2
13	4775	896
			r1		250	395
			r2		1050	395
				d0	825	715	r2
				d1	1425	230	r2
				d2	1025	555	r2
				d3	1425	230	r2
14	4504	1144
			r1		250	395
			r2		1050	395
				d0	225	230	r2
				d1	225	555	r2
