# Supplementary material for: Collectivism-individualism: Strategic behavior in tacit coordination games
Source: PLoS One. 2020 Feb 4;15(2):e0226929. doi: 10.1371/journal.pone.0226929 (PMC6999890; doi:10.1371/journal.pone.0226929)
Supplement: S1 File — (ZIP) [file pone.0226929.s002.zip › CSV Data files/Ariel University (Israel)/AS_205485659_23_M.csv]

Game number	Game Time [Msec]	Time To first drag [Msec]	Reference point	Data point	X	Y	Connection
1	3408	1328
			r1		400	395
			r2		1100	395
				d1	550	227	r1
				d2	1075	557	r2
2	11944	5144
			r1		400	395
			r2		1100	395
				d1	375	555	r1
				d2	550	555	r2
				d3	1250	230	r2
				d4	1250	395	r1
3	5384	1776
			r1		400	395
			r2		1100	395
				d1	550	555	r1
				d2	725	555	r1
				d3	900	230	r2
4	6032	1839
			r1		400	395
			r2		1100	395
				d1	375	555	r1
				d2	725	227	r1
				d3	1075	555	r2
				d4	1250	555	r2
5	6768	1512
			r1		400	395
			r2		1100	395
				d1	200	227	r1
				d2	550	720	r2
				d3	900	230	r2
6	7336	1143
			r1		400	395
			r2		1100	395
				d1	200	75	r1
				d2	725	555	r1
				d3	900	555	r2
				d4	1250	75	r2
7	5191	2047
			r1		400	395
			r2		1100	395
				d1	725	395	r1
8	2736	1319
			r1		400	395
			r2		1100	395
				d1	725	235	r2
				d2	725	555	r1
9	7832	2480
			r1		360	395
			r2		1135	395
				d1	490	555	r1
				d2	800	75	r2
				d3	1265	395	r2
				d4	1420	555	r2
10	8632	1431
			r1		360	395
			r2		1135	395
				d1	490	555	r1
				d2	645	555	r1
				d3	800	555	r2
				d4	1110	75	r2
				d5	1425	235	r2
11	6224	2120
			r1		250	395
			r2		1050	395
				d0	625	715	r1
				d1	625	70	r2
				d2	1425	230	r2
				d3	50	395	r1
12	35960	2016
			r1		250	395
			r2		1050	395
				d0	1225	70	r2
				d1	825	395	r2
				d2	225	555	r1
				d3	1025	70	r2
13	5072	1160
			r1		250	395
			r2		1050	395
				d0	1025	70	r2
				d1	50	70	r1
				d2	50	230	r1
14	6376	1056
			r1		250	395
			r2		1050	395
				d0	225	70	r1
				d1	1425	555	r2
				d2	1425	555	r2
