# Supplementary material for: Collectivism-individualism: Strategic behavior in tacit coordination games
Source: PLoS One. 2020 Feb 4;15(2):e0226929. doi: 10.1371/journal.pone.0226929 (PMC6999890; doi:10.1371/journal.pone.0226929)
Supplement: S1 File — (ZIP) [file pone.0226929.s002.zip › CSV Data files/Ariel University (Israel)/AS_205485832_23_M.csv]

Game number	Game Time [Msec]	Time To first drag [Msec]	Reference point	Data point	X	Y	Connection
1	4528	1104
			r1		400	395
			r2		1100	395
				d1	550	227	r1
				d2	1075	557	r2
2	15641	1280
			r1		400	395
			r2		1100	395
				d1	375	555	r1
				d2	550	555	r1
				d3	1250	230	r2
				d4	1250	395	r2
3	6192	1272
			r1		400	395
			r2		1100	395
				d1	550	555	r1
				d2	725	555	r2
				d3	900	230	r2
4	10856	2856
			r1		400	395
			r2		1100	395
				d1	375	555	r1
				d2	725	227	r2
				d3	1075	555	r2
				d4	1250	555	r2
5	5137	1456
			r1		400	395
			r2		1100	395
				d1	200	227	r1
				d2	550	720	r1
				d3	900	230	r2
6	5768	1168
			r1		400	395
			r2		1100	395
				d1	200	75	r1
				d2	725	555	r1
				d3	900	555	r2
				d4	1250	75	r2
7	2264	920
			r1		400	395
			r2		1100	395
				d1	725	395	r2
8	3928	1272
			r1		400	395
			r2		1100	395
				d1	725	235	r1
				d2	725	555	r2
9	9808	968
			r1		360	395
			r2		1135	395
				d1	490	555	r1
				d2	800	75	r2
				d3	1265	395	r2
				d4	1420	555	r1
10	14104	1641
			r1		360	395
			r2		1135	395
				d1	490	555	r1
				d2	645	555	r1
				d3	800	555	r1
				d4	1110	75	r2
				d5	1425	235	r2
11	9831	1431
			r1		250	395
			r2		1050	395
				d0	1225	230	r2
				d1	50	715	r1
				d2	625	715	r2
				d3	425	230	r1
12	10871	1792
			r1		250	395
			r2		1050	395
				d0	1225	230	r2
				d1	1225	715	r2
				d2	1225	555	r2
				d3	425	70	r1
13	8777	2064
			r1		250	395
			r2		1050	395
				d0	1425	70	r2
				d1	50	555	r1
				d2	825	715	r2
14	27976	2800
			r1		250	395
			r2		1050	395
				d0	825	395	r1
				d1	825	555	r2
				d2	1425	70	r2
				d3	1225	395	r2
