# Supplementary material for: Collectivism-individualism: Strategic behavior in tacit coordination games
Source: PLoS One. 2020 Feb 4;15(2):e0226929. doi: 10.1371/journal.pone.0226929 (PMC6999890; doi:10.1371/journal.pone.0226929)
Supplement: S1 File — (ZIP) [file pone.0226929.s002.zip › CSV Data files/Ariel University (Israel)/AS_205808850_23_M.csv]

Game number	Game Time [Msec]	Time To first drag [Msec]	Reference point	Data point	X	Y	Connection
1	3777	616
			r1		400	395
			r2		1100	395
				d1	550	227	r1
				d2	1075	557	r2
2	7440	1055
			r1		400	395
			r2		1100	395
				d1	375	555	r1
				d2	550	555	r1
				d3	1250	230	r2
				d4	1250	395	r2
3	4359	959
			r1		400	395
			r2		1100	395
				d1	550	555	r1
				d2	725	555	r1
				d3	900	230	r2
4	7039	1727
			r1		400	395
			r2		1100	395
				d1	375	555	r1
				d2	725	227	r1
				d3	1075	555	r2
				d4	1250	555	r2
5	5535	912
			r1		400	395
			r2		1100	395
				d1	200	227	r1
				d2	550	720	r1
				d3	900	230	r2
6	18000	3360
			r1		400	395
			r2		1100	395
				d1	200	75	r1
				d2	725	555	r1
				d3	900	555	r2
				d4	1250	75	r2
7	5769	1840
			r1		400	395
			r2		1100	395
				d1	725	395	r2
8	15281	8624
			r1		400	395
			r2		1100	395
				d1	725	235	r1
				d2	725	555	r2
9	8344	1080
			r1		360	395
			r2		1135	395
				d1	490	555	r1
				d2	800	75	r1
				d3	1265	395	r2
				d4	1420	555	r2
10	7080	912
			r1		360	395
			r2		1135	395
				d1	490	555	r1
				d2	645	555	r1
				d3	800	555	r2
				d4	1110	75	r2
				d5	1425	235	r2
11	4120	753
			r1		250	395
			r2		1050	395
				d0	1225	70	r2
				d1	825	230	r2
12	62085	2135
			r1		250	395
			r2		1050	395
				d0	425	230	r1
				d1	225	70	r1
13	6640	1248
			r1		250	395
			r2		1050	395
				d0	825	230	r1
				d1	1425	230	r2
14	102008	5319
			r1		250	395
			r2		1050	395
				d0	50	555	r1
				d1	1025	715	r2
				d2	425	555	r1
