# Supplementary material for: Collectivism-individualism: Strategic behavior in tacit coordination games
Source: PLoS One. 2020 Feb 4;15(2):e0226929. doi: 10.1371/journal.pone.0226929 (PMC6999890; doi:10.1371/journal.pone.0226929)
Supplement: S1 File — (ZIP) [file pone.0226929.s002.zip › CSV Data files/Ariel University (Israel)/AS_205849029_23_F.csv]

Game number	Game Time [Msec]	Time To first drag [Msec]	Reference point	Data point	X	Y	Connection
1	9440	1825
			r1		400	395
			r2		1100	395
				d1	550	227	r1
				d2	1075	557	r2
2	9999	1024
			r1		400	395
			r2		1100	395
				d1	375	555	r1
				d2	550	555	r1
				d3	1250	230	r2
				d4	1250	395	r2
3	7712	1152
			r1		400	395
			r2		1100	395
				d1	550	555	r1
				d2	725	555	r2
				d3	900	230	r2
4	11160	1570
			r1		400	395
			r2		1100	395
				d1	375	555	r1
				d2	725	227	r1
				d3	1075	555	r2
				d4	1250	555	r2
5	60624	30415
			r1		400	395
			r2		1100	395
				d1	200	227	r1
				d2	550	720	r1
				d3	900	230	r2
6	14193	2457
			r1		400	395
			r2		1100	395
				d1	200	75	r1
				d2	725	555	r1
				d3	900	555	r2
				d4	1250	75	r2
7	4200	1279
			r1		400	395
			r2		1100	395
				d1	725	395	r2
8	18664	3192
			r1		400	395
			r2		1100	395
				d1	725	235	r1
				d2	725	555	r2
9	15432	2001
			r1		360	395
			r2		1135	395
				d1	490	555	r1
				d2	800	75	r2
				d3	1265	395	r2
				d4	1420	555	r2
10	9673	1016
			r1		360	395
			r2		1135	395
				d1	490	555	r1
				d2	645	555	r1
				d3	800	555	r2
				d4	1110	75	r2
				d5	1425	235	r2
11	14504	2640
			r1		250	395
			r2		1050	395
				d0	1425	230	r2
				d1	50	715	r1
				d2	825	395	r2
12	12775	1768
			r1		250	395
			r2		1050	395
				d0	1225	395	r2
				d1	50	230	r1
13	8416	1975
			r1		250	395
			r2		1050	395
				d0	1225	715	r2
				d1	825	230	r2
				d2	825	715	r2
14	9464	1113
			r1		250	395
			r2		1050	395
				d0	825	230	r2
				d1	225	230	r1
				d2	425	395	r1
				d3	425	715	r1
