# Supplementary material for: Collectivism-individualism: Strategic behavior in tacit coordination games
Source: PLoS One. 2020 Feb 4;15(2):e0226929. doi: 10.1371/journal.pone.0226929 (PMC6999890; doi:10.1371/journal.pone.0226929)
Supplement: S1 File — (ZIP) [file pone.0226929.s002.zip › CSV Data files/Ariel University (Israel)/AS_205883101_23_F.csv]

Game number	Game Time [Msec]	Time To first drag [Msec]	Reference point	Data point	X	Y	Connection
1	4168	1504
			r1		400	395
			r2		1100	395
				d1	550	227	r1
				d2	1075	557	r2
2	6703	1688
			r1		400	395
			r2		1100	395
				d1	375	555	r1
				d2	550	555	r1
				d3	1250	230	r2
				d4	1250	395	r2
3	9752	2415
			r1		400	395
			r2		1100	395
				d1	550	555	r1
				d2	725	555	r2
				d3	900	230	r2
4	10024	1632
			r1		400	395
			r2		1100	395
				d1	375	555	r1
				d2	725	227	r1
				d3	1075	555	r2
				d4	1250	555	r2
5	7376	1464
			r1		400	395
			r2		1100	395
				d1	200	227	r1
				d2	550	720	r1
				d3	900	230	r2
6	26879	7831
			r1		400	395
			r2		1100	395
				d1	200	75	r2
				d2	725	555	r1
				d3	900	555	r2
				d4	1250	75	r1
7	1632	1064
			r1		400	395
			r2		1100	395
				d1	725	395	r2
8	5489	977
			r1		400	395
			r2		1100	395
				d1	725	235	r1
				d2	725	555	r2
9	8520	2064
			r1		360	395
			r2		1135	395
				d1	490	555	r1
				d2	800	75	r1
				d3	1265	395	r2
				d4	1420	555	r2
10	10680	2152
			r1		360	395
			r2		1135	395
				d1	490	555	r1
				d2	645	555	r1
				d3	800	555	r2
				d4	1110	75	r2
				d5	1425	235	r2
11	6016	1208
			r1		250	395
			r2		1050	395
				d0	1425	230	r2
				d1	1225	230	r2
				d2	1025	230	r1
12	10368	5440
			r1		250	395
			r2		1050	395
				d0	825	230	r1
				d1	825	230	r1
				d2	50	715	r2
13	5416	1576
			r1		250	395
			r2		1050	395
				d0	50	230	r1
				d1	225	715	r2
14	8352	3208
			r1		250	395
			r2		1050	395
				d0	1025	715	r2
				d1	625	715	r1
				d2	1425	555	r2
