# Supplementary material for: Collectivism-individualism: Strategic behavior in tacit coordination games
Source: PLoS One. 2020 Feb 4;15(2):e0226929. doi: 10.1371/journal.pone.0226929 (PMC6999890; doi:10.1371/journal.pone.0226929)
Supplement: S1 File — (ZIP) [file pone.0226929.s002.zip › CSV Data files/Ariel University (Israel)/AS_205909732_21_F.csv]

Game number	Game Time [Msec]	Time To first drag [Msec]	Reference point	Data point	X	Y	Connection
1	43984	1680
			r1		400	395
			r2		1100	395
				d1	550	227	r1
				d2	1075	557	r2
2	12216	1728
			r1		400	395
			r2		1100	395
				d1	375	555	r2
				d2	550	555	r1
				d3	1250	230	r1
				d4	1250	395	r2
3	5464	1552
			r1		400	395
			r2		1100	395
				d1	550	555	r1
				d2	725	555	r1
				d3	900	230	r2
4	26695	3575
			r1		400	395
			r2		1100	395
				d1	375	555	r1
				d2	725	227	r2
				d3	1075	555	r2
				d4	1250	555	r1
5	17480	4983
			r1		400	395
			r2		1100	395
				d1	200	227	r2
				d2	550	720	r1
				d3	900	230	r1
6	6241	1936
			r1		400	395
			r2		1100	395
				d1	200	75	r1
				d2	725	555	r1
				d3	900	555	r2
				d4	1250	75	r2
7	5880	1976
			r1		400	395
			r2		1100	395
				d1	725	395	r1
8	10160	4000
			r1		400	395
			r2		1100	395
				d1	725	235	r1
				d2	725	555	r2
9	24713	6304
			r1		360	395
			r2		1135	395
				d1	490	555	r1
				d2	800	75	r2
				d3	1265	395	r2
				d4	1420	555	r2
10	12576	2848
			r1		360	395
			r2		1135	395
				d1	490	555	r1
				d2	645	555	r1
				d3	800	555	r2
				d4	1110	75	r2
				d5	1425	235	r2
11	17304	7160
			r1		250	395
			r2		1050	395
				d0	225	70	r1
				d1	1425	230	r2
12	13783	1359
			r1		250	395
			r2		1050	395
				d0	825	715	r2
				d1	825	555	r1
				d2	825	70	r1
				d3	1425	230	r2
13	8848	2616
			r1		250	395
			r2		1050	395
				d0	225	70	r1
				d1	825	230	r2
				d2	50	70	r1
				d3	825	395	r1
14	8264	3144
			r1		250	395
			r2		1050	395
				d0	425	555	r1
				d1	1425	70	r2
