# Supplementary material for: Collectivism-individualism: Strategic behavior in tacit coordination games
Source: PLoS One. 2020 Feb 4;15(2):e0226929. doi: 10.1371/journal.pone.0226929 (PMC6999890; doi:10.1371/journal.pone.0226929)
Supplement: S1 File — (ZIP) [file pone.0226929.s002.zip › CSV Data files/Ariel University (Israel)/AS_205915424_22_M.csv]

Game number	Game Time [Msec]	Time To first drag [Msec]	Reference point	Data point	X	Y	Connection
1	5215	1696
			r1		400	395
			r2		1100	395
				d1	550	227	r1
				d2	1075	557	r2
2	7993	1328
			r1		400	395
			r2		1100	395
				d1	375	555	r1
				d2	550	555	r1
				d3	1250	230	r2
				d4	1250	395	r2
3	9512	1208
			r1		400	395
			r2		1100	395
				d1	550	555	r1
				d2	725	555	r1
				d3	900	230	r2
4	7519	1767
			r1		400	395
			r2		1100	395
				d1	375	555	r1
				d2	725	227	r2
				d3	1075	555	r2
				d4	1250	555	r2
5	9056	1648
			r1		400	395
			r2		1100	395
				d1	200	227	r1
				d2	550	720	r1
				d3	900	230	r2
6	8800	2127
			r1		400	395
			r2		1100	395
				d1	200	75	r1
				d2	725	555	r1
				d3	900	555	r2
				d4	1250	75	r2
7	2656	880
			r1		400	395
			r2		1100	395
				d1	725	395	r2
8	5360	1408
			r1		400	395
			r2		1100	395
				d1	725	235	r2
				d2	725	555	r1
9	10928	2087
			r1		360	395
			r2		1135	395
				d1	490	555	r1
				d2	800	75	r2
				d3	1265	395	r2
				d4	1420	555	r2
10	12424	2456
			r1		360	395
			r2		1135	395
				d1	490	555	r1
				d2	645	555	r1
				d3	800	555	r2
				d4	1110	75	r2
				d5	1425	235	r2
11	14695	4702
			r1		250	395
			r2		1050	395
				d0	625	715	r2
				d1	625	230	r1
				d2	1425	70	r2
12	3352	1952
			r1		250	395
			r2		1050	395
				d0	225	555	r1
				d1	225	555	r1
13	10472	1783
			r1		250	395
			r2		1050	395
				d0	50	395	r1
				d1	1425	230	r2
				d2	50	555	r1
14	4736	1657
			r1		250	395
			r2		1050	395
				d0	225	70	r1
				d1	1025	230	r2
				d2	625	70	r1
