# Supplementary material for: Collectivism-individualism: Strategic behavior in tacit coordination games
Source: PLoS One. 2020 Feb 4;15(2):e0226929. doi: 10.1371/journal.pone.0226929 (PMC6999890; doi:10.1371/journal.pone.0226929)
Supplement: S1 File — (ZIP) [file pone.0226929.s002.zip › CSV Data files/Ariel University (Israel)/AS_206007106_23_F.csv]

Game number	Game Time [Msec]	Time To first drag [Msec]	Reference point	Data point	X	Y	Connection
1	102131	4281
			r1		400	395
			r2		1100	395
				d1	550	227	r2
				d2	1075	557	r1
2	6441	1361
			r1		400	395
			r2		1100	395
				d1	375	555	r1
				d2	550	555	r1
				d3	1250	230	r2
				d4	1250	395	r2
3	6128	1248
			r1		400	395
			r2		1100	395
				d1	550	555	r1
				d2	725	555	r2
				d3	900	230	r1
4	7696	3032
			r1		400	395
			r2		1100	395
				d1	375	555	r2
				d2	725	227	r1
				d3	1075	555	r2
				d4	1250	555	r1
5	5712	1296
			r1		400	395
			r2		1100	395
				d1	200	227	r1
				d2	550	720	r2
				d3	900	230	r2
6	8456	1256
			r1		400	395
			r2		1100	395
				d1	200	75	r1
				d2	725	555	r1
				d3	900	555	r2
				d4	1250	75	r2
7	5969	1145
			r1		400	395
			r2		1100	395
				d1	725	395	r2
8	17103	2543
			r1		400	395
			r2		1100	395
				d1	725	235	r2
				d2	725	555	r1
9	10552	1816
			r1		360	395
			r2		1135	395
				d1	490	555	r1
				d2	800	75	r2
				d3	1265	395	r2
				d4	1420	555	r1
10	11239	1392
			r1		360	395
			r2		1135	395
				d1	490	555	r1
				d2	645	555	r1
				d3	800	555	r1
				d4	1110	75	r2
				d5	1425	235	r2
11	19480	2304
			r1		250	395
			r2		1050	395
				d0	50	715	r2
				d1	1425	395	r2
				d2	625	70	r2
12	7616	2224
			r1		250	395
			r2		1050	395
				d0	825	555	r2
				d1	50	70	r1
				d2	825	230	r2
13	6728	1184
			r1		250	395
			r2		1050	395
				d0	50	715	r2
				d1	50	715	r2
				d2	1225	395	r1
14	11679	1984
			r1		250	395
			r2		1050	395
				d0	1225	395	r2
				d1	50	230	r2
				d2	425	395	r1
