# Supplementary material for: Collectivism-individualism: Strategic behavior in tacit coordination games
Source: PLoS One. 2020 Feb 4;15(2):e0226929. doi: 10.1371/journal.pone.0226929 (PMC6999890; doi:10.1371/journal.pone.0226929)
Supplement: S1 File — (ZIP) [file pone.0226929.s002.zip › CSV Data files/Ariel University (Israel)/AS_206103350_22_F.csv]

Game number	Game Time [Msec]	Time To first drag [Msec]	Reference point	Data point	X	Y	Connection
1	4088	1369
			r1		400	395
			r2		1100	395
				d1	550	227	r1
				d2	1075	557	r2
2	8568	1640
			r1		400	395
			r2		1100	395
				d1	375	555	r1
				d2	550	555	r1
				d3	1250	230	r2
				d4	1250	395	r2
3	16736	3609
			r1		400	395
			r2		1100	395
				d1	550	555	r1
				d2	725	555	r2
				d3	900	230	r2
4	7624	1800
			r1		400	395
			r2		1100	395
				d1	375	555	r1
				d2	725	227	r1
				d3	1075	555	r2
				d4	1250	555	r2
5	6560	1992
			r1		400	395
			r2		1100	395
				d1	200	227	r1
				d2	550	720	r1
				d3	900	230	r2
6	7984	1976
			r1		400	395
			r2		1100	395
				d1	200	75	r1
				d2	725	555	r1
				d3	900	555	r2
				d4	1250	75	r2
7	6648	5024
			r1		400	395
			r2		1100	395
				d1	725	395	r2
8	6688	1064
			r1		400	395
			r2		1100	395
				d1	725	235	r2
				d2	725	555	r1
9	7864	1601
			r1		360	395
			r2		1135	395
				d1	490	555	r1
				d2	800	75	r1
				d3	1265	395	r2
				d4	1420	555	r2
10	17496	6657
			r1		360	395
			r2		1135	395
				d1	490	555	r1
				d2	645	555	r1
				d3	800	555	r2
				d4	1110	75	r2
				d5	1425	235	r2
11	6088	1024
			r1		250	395
			r2		1050	395
				d0	625	395	r2
				d1	625	230	r1
12	7464	1256
			r1		250	395
			r2		1050	395
				d0	1225	230	r2
				d1	825	70	r1
13	12879	3831
			r1		250	395
			r2		1050	395
				d0	425	715	r1
				d1	1225	715	r2
				d2	225	555	r1
				d3	1225	230	r2
14	22024	3079
			r1		250	395
			r2		1050	395
				d0	50	555	r1
				d1	1225	395	r2
