# Supplementary material for: Collectivism-individualism: Strategic behavior in tacit coordination games
Source: PLoS One. 2020 Feb 4;15(2):e0226929. doi: 10.1371/journal.pone.0226929 (PMC6999890; doi:10.1371/journal.pone.0226929)
Supplement: S1 File — (ZIP) [file pone.0226929.s002.zip › CSV Data files/Ariel University (Israel)/AS_206312118_22_F.csv]

Game number	Game Time [Msec]	Time To first drag [Msec]	Reference point	Data point	X	Y	Connection
1	3936	1272
			r1		400	395
			r2		1100	395
				d1	550	227	r1
				d2	1075	557	r2
2	8151	1831
			r1		400	395
			r2		1100	395
				d1	375	555	r1
				d2	550	555	r1
				d3	1250	230	r2
				d4	1250	395	r2
3	5047	1400
			r1		400	395
			r2		1100	395
				d1	550	555	r1
				d2	725	555	r2
				d3	900	230	r2
4	6265	1128
			r1		400	395
			r2		1100	395
				d1	375	555	r1
				d2	725	227	r1
				d3	1075	555	r2
				d4	1250	555	r2
5	13999	3432
			r1		400	395
			r2		1100	395
				d1	200	227	r1
				d2	550	720	r1
				d3	900	230	r2
6	7577	1944
			r1		400	395
			r2		1100	395
				d1	200	75	r1
				d2	725	555	r1
				d3	900	555	r2
				d4	1250	75	r2
7	3000	1672
			r1		400	395
			r2		1100	395
				d1	725	395	r2
8	6801	2289
			r1		400	395
			r2		1100	395
				d1	725	235	r2
				d2	725	555	r1
9	6177	1817
			r1		360	395
			r2		1135	395
				d1	490	555	r1
				d2	800	75	r2
				d3	1265	395	r2
				d4	1420	555	r2
10	7985	1328
			r1		360	395
			r2		1135	395
				d1	490	555	r1
				d2	645	555	r1
				d3	800	555	r2
				d4	1110	75	r2
				d5	1425	235	r2
11	3760	1328
			r1		250	395
			r2		1050	395
				d0	825	555	r2
				d1	1425	230	r2
12	6135	1303
			r1		250	395
			r2		1050	395
				d0	825	70	r2
				d1	425	230	r1
				d2	625	715	r2
				d3	225	555	r1
13	6376	1880
			r1		250	395
			r2		1050	395
				d0	1425	555	r2
				d1	1425	555	r2
				d2	1025	70	r2
				d3	225	555	r1
14	5207	1079
			r1		250	395
			r2		1050	395
				d0	625	395	r1
				d1	1025	555	r2
				d2	1025	230	r2
