# Supplementary material for: Collectivism-individualism: Strategic behavior in tacit coordination games
Source: PLoS One. 2020 Feb 4;15(2):e0226929. doi: 10.1371/journal.pone.0226929 (PMC6999890; doi:10.1371/journal.pone.0226929)
Supplement: S1 File — (ZIP) [file pone.0226929.s002.zip › CSV Data files/Ariel University (Israel)/AS_206336638_23_M.csv]

Game number	Game Time [Msec]	Time To first drag [Msec]	Reference point	Data point	X	Y	Connection
1	5017	1928
			r1		400	395
			r2		1100	395
				d1	550	227	r1
				d2	1075	557	r2
2	7697	1576
			r1		400	395
			r2		1100	395
				d1	375	555	r1
				d2	550	555	r1
				d3	1250	230	r2
				d4	1250	395	r2
3	5577	1096
			r1		400	395
			r2		1100	395
				d1	550	555	r1
				d2	725	555	r2
				d3	900	230	r2
4	15280	5033
			r1		400	395
			r2		1100	395
				d1	375	555	r1
				d2	725	227	r1
				d3	1075	555	r2
				d4	1250	555	r2
5	6112	1976
			r1		400	395
			r2		1100	395
				d1	200	227	r1
				d2	550	720	r1
				d3	900	230	r2
6	7361	952
			r1		400	395
			r2		1100	395
				d1	200	75	r1
				d2	725	555	r1
				d3	900	555	r2
				d4	1250	75	r2
7	4103	2895
			r1		400	395
			r2		1100	395
				d1	725	395	r2
8	6735	992
			r1		400	395
			r2		1100	395
				d1	725	235	r1
				d2	725	555	r2
9	6576	1352
			r1		360	395
			r2		1135	395
				d1	490	555	r1
				d2	800	75	r1
				d3	1265	395	r2
				d4	1420	555	r2
10	9847	1831
			r1		360	395
			r2		1135	395
				d1	490	555	r1
				d2	645	555	r1
				d3	800	555	r2
				d4	1110	75	r2
				d5	1425	235	r2
11	7919	3023
			r1		250	395
			r2		1050	395
				d0	625	230	r1
				d1	825	395	r2
12	6376	1448
			r1		250	395
			r2		1050	395
				d0	225	70	r1
				d1	625	715	r2
				d2	825	395	r2
13	6383	1287
			r1		250	395
			r2		1050	395
				d0	50	715	r1
				d1	50	230	r1
				d2	1425	555	r2
				d3	50	395	r1
14	4569	1833
			r1		250	395
			r2		1050	395
				d0	1025	70	r2
				d1	1425	70	r2
