# Supplementary material for: Collectivism-individualism: Strategic behavior in tacit coordination games
Source: PLoS One. 2020 Feb 4;15(2):e0226929. doi: 10.1371/journal.pone.0226929 (PMC6999890; doi:10.1371/journal.pone.0226929)
Supplement: S1 File — (ZIP) [file pone.0226929.s002.zip › CSV Data files/Ariel University (Israel)/AS_206881120_20_F.csv]

Game number	Game Time [Msec]	Time To first drag [Msec]	Reference point	Data point	X	Y	Connection
1	15144	8175
			r1		400	395
			r2		1100	395
				d1	550	227	r2
				d2	1075	557	r2
2	11577	2320
			r1		400	395
			r2		1100	395
				d1	375	555	r1
				d2	550	555	r1
				d3	1250	230	r2
				d4	1250	395	r2
3	8071	1279
			r1		400	395
			r2		1100	395
				d1	550	555	r1
				d2	725	555	r1
				d3	900	230	r2
4	15408	4512
			r1		400	395
			r2		1100	395
				d1	375	555	r1
				d2	725	227	r2
				d3	1075	555	r2
				d4	1250	555	r2
5	8464	2816
			r1		400	395
			r2		1100	395
				d1	200	227	r1
				d2	550	720	r1
				d3	900	230	r2
6	11224	3305
			r1		400	395
			r2		1100	395
				d1	200	75	r1
				d2	725	555	r1
				d3	900	555	r2
				d4	1250	75	r2
7	4664	1656
			r1		400	395
			r2		1100	395
				d1	725	395	r2
8	9583	1664
			r1		400	395
			r2		1100	395
				d1	725	235	r1
				d2	725	555	r2
9	34968	4001
			r1		360	395
			r2		1135	395
				d1	490	555	r1
				d2	800	75	r1
				d3	1265	395	r2
				d4	1420	555	r2
10	14472	6799
			r1		360	395
			r2		1135	395
				d1	490	555	r1
				d2	645	555	r1
				d3	800	555	r2
				d4	1110	75	r2
				d5	1425	235	r2
11	10088	1217
			r1		250	395
			r2		1050	395
				d0	225	230	r1
				d1	825	555	r2
12	249529	1880
			r1		250	395
			r2		1050	395
				d0	225	715	r1
				d1	825	555	r2
13	9207	5359
			r1		250	395
			r2		1050	395
				d0	1025	715	r2
				d1	625	70	r1
14	8577	5184
			r1		250	395
			r2		1050	395
				d0	425	555	r1
				d1	1225	715	r2
