# Supplementary material for: Collectivism-individualism: Strategic behavior in tacit coordination games
Source: PLoS One. 2020 Feb 4;15(2):e0226929. doi: 10.1371/journal.pone.0226929 (PMC6999890; doi:10.1371/journal.pone.0226929)
Supplement: S1 File — (ZIP) [file pone.0226929.s002.zip › CSV Data files/Ariel University (Israel)/AS_208117036_21_F.csv]

Game number	Game Time [Msec]	Time To first drag [Msec]	Reference point	Data point	X	Y	Connection
1	5256	1752
			r1		400	395
			r2		1100	395
				d1	550	227	r1
				d2	1075	557	r2
2	20351	3423
			r1		400	395
			r2		1100	395
				d1	375	555	r1
				d2	550	555	r1
				d3	1250	230	r2
				d4	1250	395	r2
3	5984	1504
			r1		400	395
			r2		1100	395
				d1	550	555	r1
				d2	725	555	r2
				d3	900	230	r2
4	7960	2279
			r1		400	395
			r2		1100	395
				d1	375	555	r1
				d2	725	227	r1
				d3	1075	555	r2
				d4	1250	555	r2
5	10984	3079
			r1		400	395
			r2		1100	395
				d1	200	227	r1
				d2	550	720	r1
				d3	900	230	r2
6	9496	3343
			r1		400	395
			r2		1100	395
				d1	200	75	r1
				d2	725	555	r1
				d3	900	555	r2
				d4	1250	75	r2
7	10152	3632
			r1		400	395
			r2		1100	395
				d1	725	395	r2
8	5505	2153
			r1		400	395
			r2		1100	395
				d1	725	235	r2
				d2	725	555	r1
9	7551	2344
			r1		360	395
			r2		1135	395
				d1	490	555	r1
				d2	800	75	r1
				d3	1265	395	r2
				d4	1420	555	r2
10	15240	4048
			r1		360	395
			r2		1135	395
				d1	490	555	r1
				d2	645	555	r1
				d3	800	555	r2
				d4	1110	75	r2
				d5	1425	235	r2
11	19791	8848
			r1		250	395
			r2		1050	395
				d0	625	555	r1
				d1	825	555	r2
				d2	825	395	r2
				d3	1025	230	r2
12	9360	3392
			r1		250	395
			r2		1050	395
				d0	1225	395	r1
				d1	50	395	r2
13	40240	6040
			r1		250	395
			r2		1050	395
				d0	50	715	r1
				d1	1425	715	r2
				d2	625	395	r2
				d3	225	230	r1
14	8104	2144
			r1		250	395
			r2		1050	395
				d0	50	70	r1
				d1	425	715	r1
				d2	625	555	r2
				d3	825	70	r2
