# Supplementary material for: Collectivism-individualism: Strategic behavior in tacit coordination games
Source: PLoS One. 2020 Feb 4;15(2):e0226929. doi: 10.1371/journal.pone.0226929 (PMC6999890; doi:10.1371/journal.pone.0226929)
Supplement: S1 File — (ZIP) [file pone.0226929.s002.zip › CSV Data files/Ariel University (Israel)/AS_208407742_21_F.csv]

Game number	Game Time [Msec]	Time To first drag [Msec]	Reference point	Data point	X	Y	Connection
1	10730	2784
			r1		400	395
			r2		1100	395
				d1	550	227	r1
				d2	1075	557	r2
2	7953	1424
			r1		400	395
			r2		1100	395
				d1	375	555	r2
				d2	550	555	r1
				d3	1250	230	r1
				d4	1250	395	r2
3	6528	1633
			r1		400	395
			r2		1100	395
				d1	550	555	r2
				d2	725	555	r2
				d3	900	230	r1
4	20885	3086
			r1		400	395
			r2		1100	395
				d1	375	555	r1
				d2	725	227	r1
				d3	1075	555	r2
				d4	1250	555	r2
5	55373	2294
			r1		400	395
			r2		1100	395
				d1	200	227	r2
				d2	550	720	r1
				d3	900	230	r2
6	9208	1784
			r1		400	395
			r2		1100	395
				d1	200	75	r1
				d2	725	555	r1
				d3	900	555	r2
				d4	1250	75	r2
7	4000	2152
			r1		400	395
			r2		1100	395
				d1	725	395	r2
8	4912	1336
			r1		400	395
			r2		1100	395
				d1	725	235	r2
				d2	725	555	r1
9	13224	2065
			r1		360	395
			r2		1135	395
				d1	490	555	r1
				d2	800	75	r1
				d3	1265	395	r2
				d4	1420	555	r2
10	13081	2232
			r1		360	395
			r2		1135	395
				d1	490	555	r1
				d2	645	555	r2
				d3	800	555	r1
				d4	1110	75	r2
				d5	1425	235	r1
11	17760	2713
			r1		250	395
			r2		1050	395
				d0	625	70	r1
				d1	1425	555	r1
				d2	225	555	r1
				d3	1425	395	r2
12	9680	1808
			r1		250	395
			r2		1050	395
				d0	825	715	r1
				d1	50	395	r1
				d2	1025	715	r2
				d3	1425	555	r2
13	12007	3903
			r1		250	395
			r2		1050	395
				d0	1425	70	r1
				d1	1425	555	r2
				d2	1225	715	r1
				d3	1225	230	r2
14	8888	1264
			r1		250	395
			r2		1050	395
				d0	1425	70	r1
				d1	50	715	r2
				d2	425	715	r2
				d3	825	715	r1
