# Supplementary material for: Collectivism-individualism: Strategic behavior in tacit coordination games
Source: PLoS One. 2020 Feb 4;15(2):e0226929. doi: 10.1371/journal.pone.0226929 (PMC6999890; doi:10.1371/journal.pone.0226929)
Supplement: S1 File — (ZIP) [file pone.0226929.s002.zip › CSV Data files/Ariel University (Israel)/AS_208609651_20_F.csv]

Game number	Game Time [Msec]	Time To first drag [Msec]	Reference point	Data point	X	Y	Connection
1	3296	1112
			r1		400	395
			r2		1100	395
				d1	550	227	r1
				d2	1075	557	r2
2	5368	1152
			r1		400	395
			r2		1100	395
				d1	375	555	r1
				d2	550	555	r1
				d3	1250	230	r2
				d4	1250	395	r2
3	5864	920
			r1		400	395
			r2		1100	395
				d1	550	555	r1
				d2	725	555	r1
				d3	900	230	r2
4	10576	2392
			r1		400	395
			r2		1100	395
				d1	375	555	r2
				d2	725	227	r1
				d3	1075	555	r1
				d4	1250	555	r2
5	5976	1728
			r1		400	395
			r2		1100	395
				d1	200	227	r1
				d2	550	720	r1
				d3	900	230	r2
6	11024	1752
			r1		400	395
			r2		1100	395
				d1	200	75	r1
				d2	725	555	r1
				d3	900	555	r2
				d4	1250	75	r2
7	3296	1791
			r1		400	395
			r2		1100	395
				d1	725	395	r2
8	4400	1119
			r1		400	395
			r2		1100	395
				d1	725	235	r2
				d2	725	555	r1
9	7016	656
			r1		360	395
			r2		1135	395
				d1	490	555	r1
				d2	800	75	r1
				d3	1265	395	r2
				d4	1420	555	r2
10	8768	1248
			r1		360	395
			r2		1135	395
				d1	490	555	r1
				d2	645	555	r1
				d3	800	555	r1
				d4	1110	75	r2
				d5	1425	235	r2
11	4032	1344
			r1		250	395
			r2		1050	395
				d0	50	230	r2
				d1	50	395	r1
12	8032	1992
			r1		250	395
			r2		1050	395
				d0	1425	395	r2
				d1	1025	230	r1
13	3904	1080
			r1		250	395
			r2		1050	395
				d0	225	70	r1
				d1	625	70	r2
14	6712	1456
			r1		250	395
			r2		1050	395
				d0	1025	230	r2
				d1	1025	715	r2
				d2	825	70	r1
