# Supplementary material for: Collectivism-individualism: Strategic behavior in tacit coordination games
Source: PLoS One. 2020 Feb 4;15(2):e0226929. doi: 10.1371/journal.pone.0226929 (PMC6999890; doi:10.1371/journal.pone.0226929)
Supplement: S1 File — (ZIP) [file pone.0226929.s002.zip › CSV Data files/Ariel University (Israel)/AS_208764134_20_F.csv]

Game number	Game Time [Msec]	Time To first drag [Msec]	Reference point	Data point	X	Y	Connection
1	6448	1360
			r1		400	395
			r2		1100	395
				d1	550	227	r1
				d2	1075	557	r2
2	8536	1664
			r1		400	395
			r2		1100	395
				d1	375	555	r1
				d2	550	555	r1
				d3	1250	230	r2
				d4	1250	395	r2
3	14040	3664
			r1		400	395
			r2		1100	395
				d1	550	555	r1
				d2	725	555	r2
				d3	900	230	r2
4	6791	1743
			r1		400	395
			r2		1100	395
				d1	375	555	r1
				d2	725	227	r1
				d3	1075	555	r2
				d4	1250	555	r2
5	5992	1312
			r1		400	395
			r2		1100	395
				d1	200	227	r1
				d2	550	720	r1
				d3	900	230	r2
6	34872	5024
			r1		400	395
			r2		1100	395
				d1	200	75	r1
				d2	725	555	r1
				d3	900	555	r2
				d4	1250	75	r2
7	28424	1264
			r1		400	395
			r2		1100	395
				d1	725	395	r2
8	5001	1104
			r1		400	395
			r2		1100	395
				d1	725	235	r2
				d2	725	555	r1
9	8952	2048
			r1		360	395
			r2		1135	395
				d1	490	555	r1
				d2	800	75	r2
				d3	1265	395	r2
				d4	1420	555	r2
10	12272	1472
			r1		360	395
			r2		1135	395
				d1	490	555	r1
				d2	645	555	r1
				d3	800	555	r1
				d4	1110	75	r2
				d5	1425	235	r2
11	9328	1425
			r1		250	395
			r2		1050	395
				d0	425	395	r1
				d1	625	70	r1
				d2	50	555	r1
				d3	1425	70	r2
12	7688	1240
			r1		250	395
			r2		1050	395
				d0	1425	230	r2
				d1	225	230	r1
				d2	50	230	r1
13	12687	1358
			r1		250	395
			r2		1050	395
				d0	1025	715	r2
				d1	425	70	r1
				d2	225	555	r1
				d3	1425	395	r2
14	13825	1856
			r1		250	395
			r2		1050	395
				d0	1225	70	r2
				d1	225	715	r1
				d2	50	230	r1
				d3	625	230	r1
