# Supplementary material for: Collectivism-individualism: Strategic behavior in tacit coordination games
Source: PLoS One. 2020 Feb 4;15(2):e0226929. doi: 10.1371/journal.pone.0226929 (PMC6999890; doi:10.1371/journal.pone.0226929)
Supplement: S1 File — (ZIP) [file pone.0226929.s002.zip › CSV Data files/Ariel University (Israel)/AS_208981548_20_F.csv]

Game number	Game Time [Msec]	Time To first drag [Msec]	Reference point	Data point	X	Y	Connection
1	662131	1656
			r1		400	395
			r2		1100	395
				d1	550	227	r1
				d2	1075	557	r2
2	10409	4440
			r1		400	395
			r2		1100	395
				d1	375	555	r1
				d2	550	555	r1
				d3	1250	230	r2
				d4	1250	395	r2
3	7559	1567
			r1		400	395
			r2		1100	395
				d1	550	555	r1
				d2	725	555	r2
				d3	900	230	r2
4	12887	3167
			r1		400	395
			r2		1100	395
				d1	375	555	r1
				d2	725	227	r2
				d3	1075	555	r2
				d4	1250	555	r1
5	11055	2359
			r1		400	395
			r2		1100	395
				d1	200	227	r1
				d2	550	720	r2
				d3	900	230	r1
6	9705	2096
			r1		400	395
			r2		1100	395
				d1	200	75	r2
				d2	725	555	r1
				d3	900	555	r2
				d4	1250	75	r2
7	9888	5136
			r1		400	395
			r2		1100	395
				d1	725	395	r2
8	4688	1384
			r1		400	395
			r2		1100	395
				d1	725	235	r2
				d2	725	555	r1
9	156033	15288
			r1		360	395
			r2		1135	395
				d1	490	555	r1
				d2	800	75	r2
				d3	1265	395	r2
				d4	1420	555	r1
10	11360	1897
			r1		360	395
			r2		1135	395
				d1	490	555	r1
				d2	645	555	r2
				d3	800	555	r1
				d4	1110	75	r2
				d5	1425	235	r2
11	11297	4280
			r1		250	395
			r2		1050	395
				d0	1025	70	r2
				d1	50	555	r1
				d2	1225	70	r2
12	8168	1552
			r1		250	395
			r2		1050	395
				d0	425	395	r1
				d1	625	715	r1
				d2	425	395	r1
				d3	825	555	r2
13	3023	1167
			r1		250	395
			r2		1050	395
				d0	1425	715	r2
				d1	1425	715	r2
14	11680	7248
			r1		250	395
			r2		1050	395
				d0	1425	70	r2
				d1	425	555	r1
