# Supplementary material for: Collectivism-individualism: Strategic behavior in tacit coordination games
Source: PLoS One. 2020 Feb 4;15(2):e0226929. doi: 10.1371/journal.pone.0226929 (PMC6999890; doi:10.1371/journal.pone.0226929)
Supplement: S1 File — (ZIP) [file pone.0226929.s002.zip › CSV Data files/Ariel University (Israel)/AS_209382613_20_F.csv]

Game number	Game Time [Msec]	Time To first drag [Msec]	Reference point	Data point	X	Y	Connection
1	5185	1736
			r1		400	395
			r2		1100	395
				d1	550	227	r1
				d2	1075	557	r2
2	10680	1543
			r1		400	395
			r2		1100	395
				d1	375	555	r1
				d2	550	555	r1
				d3	1250	230	r2
				d4	1250	395	r2
3	10888	3032
			r1		400	395
			r2		1100	395
				d1	550	555	r1
				d2	725	555	r2
				d3	900	230	r2
4	13743	4687
			r1		400	395
			r2		1100	395
				d1	375	555	r1
				d2	725	227	r1
				d3	1075	555	r2
				d4	1250	555	r2
5	6791	1080
			r1		400	395
			r2		1100	395
				d1	200	227	r1
				d2	550	720	r1
				d3	900	230	r2
6	9329	1297
			r1		400	395
			r2		1100	395
				d1	200	75	r1
				d2	725	555	r2
				d3	900	555	r2
				d4	1250	75	r2
7	9583	3270
			r1		400	395
			r2		1100	395
				d1	725	395	r2
8	6072	1840
			r1		400	395
			r2		1100	395
				d1	725	235	r2
				d2	725	555	r2
9	9433	1417
			r1		360	395
			r2		1135	395
				d1	490	555	r1
				d2	800	75	r2
				d3	1265	395	r2
				d4	1420	555	r2
10	15664	1840
			r1		360	395
			r2		1135	395
				d1	490	555	r1
				d2	645	555	r1
				d3	800	555	r2
				d4	1110	75	r2
				d5	1425	235	r2
11	5007	1552
			r1		250	395
			r2		1050	395
				d0	425	395	r1
				d1	825	715	r2
				d2	1425	395	r2
12	6216	1616
			r1		250	395
			r2		1050	395
				d0	425	70	r1
				d1	425	715	r1
				d2	1025	70	r2
13	5992	1208
			r1		250	395
			r2		1050	395
				d0	825	230	r2
				d1	825	715	r2
				d2	1225	555	r2
14	5367	2031
			r1		250	395
			r2		1050	395
				d0	1425	555	r2
				d1	1025	230	r2
