# Supplementary material for: Collectivism-individualism: Strategic behavior in tacit coordination games
Source: PLoS One. 2020 Feb 4;15(2):e0226929. doi: 10.1371/journal.pone.0226929 (PMC6999890; doi:10.1371/journal.pone.0226929)
Supplement: S1 File — (ZIP) [file pone.0226929.s002.zip › CSV Data files/Ariel University (Israel)/AS_301496501_29_M.csv]

Game number	Game Time [Msec]	Time To first drag [Msec]	Reference point	Data point	X	Y	Connection
1	6479	1806
			r1		400	395
			r2		1100	395
				d1	550	227	r1
				d2	1075	557	r2
2	8233	1592
			r1		400	395
			r2		1100	395
				d1	375	555	r1
				d2	550	555	r1
				d3	1250	230	r2
				d4	1250	395	r2
3	13735	1927
			r1		400	395
			r2		1100	395
				d1	550	555	r1
				d2	725	555	r1
				d3	900	230	r2
4	6873	1423
			r1		400	395
			r2		1100	395
				d1	375	555	r1
				d2	725	227	r1
				d3	1075	555	r2
				d4	1250	555	r2
5	9937	1270
			r1		400	395
			r2		1100	395
				d1	200	227	r1
				d2	550	720	r1
				d3	900	230	r2
6	13885	2207
			r1		400	395
			r2		1100	395
				d1	200	75	r1
				d2	725	555	r1
				d3	900	555	r2
				d4	1250	75	r2
7	5153	2785
			r1		400	395
			r2		1100	395
				d1	725	395	r2
8	8377	1686
			r1		400	395
			r2		1100	395
				d1	725	235	r2
				d2	725	555	r1
9	13657	1782
			r1		360	395
			r2		1135	395
				d1	490	555	r1
				d2	800	75	r2
				d3	1265	395	r2
				d4	1420	555	r2
10	24168	7239
			r1		360	395
			r2		1135	395
				d1	490	555	r1
				d2	645	555	r1
				d3	800	555	r1
				d4	1110	75	r2
				d5	1425	235	r2
11	5457	1865
			r1		250	395
			r2		1050	395
				d0	1025	70	r2
				d1	1225	70	r2
12	59106	7593
			r1		250	395
			r2		1050	395
				d0	1225	395	r2
				d1	1025	715	r2
				d2	1425	555	r2
				d3	225	70	r1
13	6970	1465
			r1		250	395
			r2		1050	395
				d0	825	230	r2
				d1	50	230	r1
14	9230	2140
			r1		250	395
			r2		1050	395
				d0	625	395	r2
				d1	50	70	r1
				d2	1425	70	r2
