# Supplementary material for: Collectivism-individualism: Strategic behavior in tacit coordination games
Source: PLoS One. 2020 Feb 4;15(2):e0226929. doi: 10.1371/journal.pone.0226929 (PMC6999890; doi:10.1371/journal.pone.0226929)
Supplement: S1 File — (ZIP) [file pone.0226929.s002.zip › CSV Data files/Ariel University (Israel)/AS_303030787_25_F.csv]

Game number	Game Time [Msec]	Time To first drag [Msec]	Reference point	Data point	X	Y	Connection
1	4208	1488
			r1		400	395
			r2		1100	395
				d1	550	227	r1
				d2	1075	557	r2
2	7001	1592
			r1		400	395
			r2		1100	395
				d1	375	555	r1
				d2	550	555	r1
				d3	1250	230	r2
				d4	1250	395	r2
3	6048	1304
			r1		400	395
			r2		1100	395
				d1	550	555	r1
				d2	725	555	r1
				d3	900	230	r2
4	4896	1175
			r1		400	395
			r2		1100	395
				d1	375	555	r1
				d2	725	227	r1
				d3	1075	555	r2
				d4	1250	555	r2
5	6521	1297
			r1		400	395
			r2		1100	395
				d1	200	227	r1
				d2	550	720	r1
				d3	900	230	r2
6	8009	1736
			r1		400	395
			r2		1100	395
				d1	200	75	r1
				d2	725	555	r1
				d3	900	555	r2
				d4	1250	75	r2
7	5152	1983
			r1		400	395
			r2		1100	395
				d1	725	395	r2
8	9640	3471
			r1		400	395
			r2		1100	395
				d1	725	235	r2
				d2	725	555	r1
9	9255	1040
			r1		360	395
			r2		1135	395
				d1	490	555	r1
				d2	800	75	r2
				d3	1265	395	r2
				d4	1420	555	r2
10	12575	2016
			r1		360	395
			r2		1135	395
				d1	490	555	r2
				d2	645	555	r2
				d3	800	555	r2
				d4	1110	75	r1
				d5	1425	235	r1
11	8680	1767
			r1		250	395
			r2		1050	395
				d0	825	70	r2
				d1	625	70	r1
				d2	425	555	r1
12	7529	1888
			r1		250	395
			r2		1050	395
				d0	825	715	r2
				d1	825	555	r2
				d2	825	230	r2
13	5663	1352
			r1		250	395
			r2		1050	395
				d0	225	555	r1
				d1	825	70	r2
				d2	825	395	r2
14	8455	1687
			r1		250	395
			r2		1050	395
				d0	50	715	r1
				d1	425	395	r1
				d2	425	715	r1
				d3	1025	555	r2
