# Supplementary material for: Collectivism-individualism: Strategic behavior in tacit coordination games
Source: PLoS One. 2020 Feb 4;15(2):e0226929. doi: 10.1371/journal.pone.0226929 (PMC6999890; doi:10.1371/journal.pone.0226929)
Supplement: S1 File — (ZIP) [file pone.0226929.s002.zip › CSV Data files/Ariel University (Israel)/AS_305412942_26_F.csv]

Game number	Game Time [Msec]	Time To first drag [Msec]	Reference point	Data point	X	Y	Connection
1	5168	1400
			r1		400	395
			r2		1100	395
				d1	550	227	r2
				d2	1075	557	r1
2	10048	2224
			r1		400	395
			r2		1100	395
				d1	375	555	r1
				d2	550	555	r1
				d3	1250	230	r2
				d4	1250	395	r1
3	8592	1111
			r1		400	395
			r2		1100	395
				d1	550	555	r1
				d2	725	555	r1
				d3	900	230	r2
4	10807	975
			r1		400	395
			r2		1100	395
				d1	375	555	r1
				d2	725	227	r2
				d3	1075	555	r2
				d4	1250	555	r2
5	7696	3312
			r1		400	395
			r2		1100	395
				d1	200	227	r2
				d2	550	720	r1
				d3	900	230	r2
6	8184	1016
			r1		400	395
			r2		1100	395
				d1	200	75	r1
				d2	725	555	r1
				d3	900	555	r2
				d4	1250	75	r2
7	4896	2480
			r1		400	395
			r2		1100	395
				d1	725	395	r2
8	6328	1776
			r1		400	395
			r2		1100	395
				d1	725	235	r2
				d2	725	555	r1
9	10920	2232
			r1		360	395
			r2		1135	395
				d1	490	555	r1
				d2	800	75	r2
				d3	1265	395	r2
				d4	1420	555	r1
10	17296	2328
			r1		360	395
			r2		1135	395
				d1	490	555	r1
				d2	645	555	r1
				d3	800	555	r1
				d4	1110	75	r2
				d5	1425	235	r2
11	7841	2024
			r1		250	395
			r2		1050	395
				d0	50	230	r2
				d1	50	395	r1
				d2	825	70	r2
				d3	50	715	r1
12	6696	2640
			r1		250	395
			r2		1050	395
				d0	225	715	r1
				d1	225	70	r2
13	10888	2311
			r1		250	395
			r2		1050	395
				d0	1225	230	r2
				d1	425	70	r1
				d2	1225	395	r2
				d3	1225	70	r1
14	17376	5536
			r1		250	395
			r2		1050	395
				d0	1425	230	r2
				d1	825	555	r2
				d2	225	70	r1
				d3	625	715	r1
