# Supplementary material for: Collectivism-individualism: Strategic behavior in tacit coordination games
Source: PLoS One. 2020 Feb 4;15(2):e0226929. doi: 10.1371/journal.pone.0226929 (PMC6999890; doi:10.1371/journal.pone.0226929)
Supplement: S1 File — (ZIP) [file pone.0226929.s002.zip › CSV Data files/Ariel University (Israel)/AS_305497232_26_M.csv]

Game number	Game Time [Msec]	Time To first drag [Msec]	Reference point	Data point	X	Y	Connection
1	5838	1391
			r1		400	395
			r2		1100	395
				d1	550	227	r2
				d2	1075	557	r2
2	9365	1797
			r1		400	395
			r2		1100	395
				d1	375	555	r1
				d2	550	555	r1
				d3	1250	230	r2
				d4	1250	395	r2
3	17055	1688
			r1		400	395
			r2		1100	395
				d1	550	555	r1
				d2	725	555	r2
				d3	900	230	r1
4	12793	1438
			r1		400	395
			r2		1100	395
				d1	375	555	r1
				d2	725	227	r2
				d3	1075	555	r2
				d4	1250	555	r2
5	10566	1880
			r1		400	395
			r2		1100	395
				d1	200	227	r1
				d2	550	720	r2
				d3	900	230	r1
6	17305	1015
			r1		400	395
			r2		1100	395
				d1	200	75	r2
				d2	725	555	r1
				d3	900	555	r2
				d4	1250	75	r1
7	7799	3141
			r1		400	395
			r2		1100	395
				d1	725	395	r2
8	6660	1359
			r1		400	395
			r2		1100	395
				d1	725	235	r1
				d2	725	555	r2
9	177371	4671
			r1		360	395
			r2		1135	395
				d1	490	555	r1
				d2	800	75	r1
				d3	1265	395	r1
				d4	1420	555	r1
10	25734	1687
			r1		360	395
			r2		1135	395
				d1	490	555	r1
				d2	645	555	r1
				d3	800	555	r2
				d4	1110	75	r2
				d5	1425	235	r2
11	6821	1821
			r1		250	395
			r2		1050	395
				d0	625	395	r2
				d1	1025	715	r2
12	15086	1406
			r1		250	395
			r2		1050	395
				d0	425	70	r1
				d1	625	555	r2
				d2	425	715	r1
				d3	625	555	r2
13	10338	2053
			r1		250	395
			r2		1050	395
				d0	225	715	r2
				d1	1025	230	r2
				d2	1425	555	r2
14	11423	1813
			r1		250	395
			r2		1050	395
				d0	425	395	r1
				d1	225	555	r1
				d2	625	70	r2
				d3	1025	555	r2
