# Supplementary material for: Collectivism-individualism: Strategic behavior in tacit coordination games
Source: PLoS One. 2020 Feb 4;15(2):e0226929. doi: 10.1371/journal.pone.0226929 (PMC6999890; doi:10.1371/journal.pone.0226929)
Supplement: S1 File — (ZIP) [file pone.0226929.s002.zip › CSV Data files/Ariel University (Israel)/AS_305597999_27_M.csv]

Game number	Game Time [Msec]	Time To first drag [Msec]	Reference point	Data point	X	Y	Connection
1	4561	1521
			r1		400	395
			r2		1100	395
				d1	550	227	r1
				d2	1075	557	r2
2	7144	1520
			r1		400	395
			r2		1100	395
				d1	375	555	r1
				d2	550	555	r1
				d3	1250	230	r2
				d4	1250	395	r2
3	5889	1361
			r1		400	395
			r2		1100	395
				d1	550	555	r1
				d2	725	555	r1
				d3	900	230	r2
4	9047	1807
			r1		400	395
			r2		1100	395
				d1	375	555	r1
				d2	725	227	r1
				d3	1075	555	r2
				d4	1250	555	r2
5	7169	1481
			r1		400	395
			r2		1100	395
				d1	200	227	r1
				d2	550	720	r1
				d3	900	230	r2
6	7952	1208
			r1		400	395
			r2		1100	395
				d1	200	75	r1
				d2	725	555	r1
				d3	900	555	r2
				d4	1250	75	r2
7	2888	1248
			r1		400	395
			r2		1100	395
				d1	725	395	r2
8	47784	34648
			r1		400	395
			r2		1100	395
				d1	725	235	r2
				d2	725	555	r1
9	7840	2207
			r1		360	395
			r2		1135	395
				d1	490	555	r1
				d2	800	75	r1
				d3	1265	395	r2
				d4	1420	555	r2
10	15487	2944
			r1		360	395
			r2		1135	395
				d1	490	555	r1
				d2	645	555	r1
				d3	800	555	r2
				d4	1110	75	r2
				d5	1425	235	r2
11	5431	983
			r1		250	395
			r2		1050	395
				d0	825	70	r2
				d1	225	715	r1
12	5529	1192
			r1		250	395
			r2		1050	395
				d0	1025	70	r2
				d1	1425	555	r2
				d2	625	230	r1
13	5776	1351
			r1		250	395
			r2		1050	395
				d0	625	70	r2
				d1	50	715	r1
14	5575	1511
			r1		250	395
			r2		1050	395
				d0	50	230	r1
				d1	1425	555	r2
