# Supplementary material for: Collectivism-individualism: Strategic behavior in tacit coordination games
Source: PLoS One. 2020 Feb 4;15(2):e0226929. doi: 10.1371/journal.pone.0226929 (PMC6999890; doi:10.1371/journal.pone.0226929)
Supplement: S1 File — (ZIP) [file pone.0226929.s002.zip › CSV Data files/Ariel University (Israel)/AS_305720047_26_M.csv]

Game number	Game Time [Msec]	Time To first drag [Msec]	Reference point	Data point	X	Y	Connection
1	6560	2903
			r1		400	395
			r2		1100	395
				d1	550	227	r1
				d2	1075	557	r2
2	13968	1991
			r1		400	395
			r2		1100	395
				d1	375	555	r1
				d2	550	555	r1
				d3	1250	230	r1
				d4	1250	395	r2
3	61407	38143
			r1		400	395
			r2		1100	395
				d1	550	555	r1
				d2	725	555	r2
				d3	900	230	r1
4	22737	7504
			r1		400	395
			r2		1100	395
				d1	375	555	r1
				d2	725	227	r2
				d3	1075	555	r1
				d4	1250	555	r2
5	11992	1624
			r1		400	395
			r2		1100	395
				d1	200	227	r1
				d2	550	720	r1
				d3	900	230	r2
6	38176	17800
			r1		400	395
			r2		1100	395
				d1	200	75	r1
				d2	725	555	r1
				d3	900	555	r2
				d4	1250	75	r2
7	7464	976
			r1		400	395
			r2		1100	395
				d1	725	395	r1
8	4791	1015
			r1		400	395
			r2		1100	395
				d1	725	235	r2
				d2	725	555	r2
9	12216	1519
			r1		360	395
			r2		1135	395
				d1	490	555	r2
				d2	800	75	r2
				d3	1265	395	r2
				d4	1420	555	r2
10	10177	1256
			r1		360	395
			r2		1135	395
				d1	490	555	r1
				d2	645	555	r1
				d3	800	555	r2
				d4	1110	75	r2
				d5	1425	235	r2
11	5041	1872
			r1		250	395
			r2		1050	395
				d0	1225	230	r2
				d1	825	70	r2
12	22055	18080
			r1		250	395
			r2		1050	395
				d0	1425	230	r2
				d1	225	70	r2
13	12680	2615
			r1		250	395
			r2		1050	395
				d0	1225	230	r2
				d1	1425	230	r2
				d2	425	715	r1
				d3	1225	555	r2
14	4751	1296
			r1		250	395
			r2		1050	395
				d0	825	555	r2
				d1	425	70	r1
