# Supplementary material for: Collectivism-individualism: Strategic behavior in tacit coordination games
Source: PLoS One. 2020 Feb 4;15(2):e0226929. doi: 10.1371/journal.pone.0226929 (PMC6999890; doi:10.1371/journal.pone.0226929)
Supplement: S1 File — (ZIP) [file pone.0226929.s002.zip › CSV Data files/Ariel University (Israel)/AS_308088491_25_M.csv]

Game number	Game Time [Msec]	Time To first drag [Msec]	Reference point	Data point	X	Y	Connection
1	3273	912
			r1		400	395
			r2		1100	395
				d1	550	227	r1
				d2	1075	557	r2
2	5536	1040
			r1		400	395
			r2		1100	395
				d1	375	555	r1
				d2	550	555	r1
				d3	1250	230	r2
				d4	1250	395	r2
3	7840	1111
			r1		400	395
			r2		1100	395
				d1	550	555	r1
				d2	725	555	r2
				d3	900	230	r2
4	6848	1503
			r1		400	395
			r2		1100	395
				d1	375	555	r1
				d2	725	227	r2
				d3	1075	555	r2
				d4	1250	555	r2
5	5296	1391
			r1		400	395
			r2		1100	395
				d1	200	227	r1
				d2	550	720	r1
				d3	900	230	r2
6	9623	4023
			r1		400	395
			r2		1100	395
				d1	200	75	r1
				d2	725	555	r2
				d3	900	555	r2
				d4	1250	75	r2
7	10895	8479
			r1		400	395
			r2		1100	395
				d1	725	395	r2
8	3585	985
			r1		400	395
			r2		1100	395
				d1	725	235	r2
				d2	725	555	r2
9	12063	3175
			r1		360	395
			r2		1135	395
				d1	490	555	r1
				d2	800	75	r2
				d3	1265	395	r2
				d4	1420	555	r2
10	11112	1481
			r1		360	395
			r2		1135	395
				d1	490	555	r1
				d2	645	555	r1
				d3	800	555	r2
				d4	1110	75	r2
				d5	1425	235	r2
11	4695	1096
			r1		250	395
			r2		1050	395
				d0	1225	555	r2
				d1	425	555	r1
				d2	1425	715	r2
12	4496	2336
			r1		250	395
			r2		1050	395
				d0	225	70	r1
				d1	225	70	r1
13	9425	3216
			r1		250	395
			r2		1050	395
				d0	625	230	r2
				d1	625	715	r2
14	5169	1449
			r1		250	395
			r2		1050	395
				d0	50	395	r1
				d1	1025	230	r2
				d2	50	555	r1
