# Supplementary material for: Collectivism-individualism: Strategic behavior in tacit coordination games
Source: PLoS One. 2020 Feb 4;15(2):e0226929. doi: 10.1371/journal.pone.0226929 (PMC6999890; doi:10.1371/journal.pone.0226929)
Supplement: S1 File — (ZIP) [file pone.0226929.s002.zip › CSV Data files/Ariel University (Israel)/AS_308124577_25_M.csv]

Game number	Game Time [Msec]	Time To first drag [Msec]	Reference point	Data point	X	Y	Connection
1	13689	1968
			r1		400	395
			r2		1100	395
				d1	550	227	r2
				d2	1075	557	r2
2	35791	1351
			r1		400	395
			r2		1100	395
				d1	375	555	r2
				d2	550	555	r2
				d3	1250	230	r2
				d4	1250	395	r2
3	18152	1224
			r1		400	395
			r2		1100	395
				d1	550	555	r2
				d2	725	555	r2
				d3	900	230	r2
4	45665	4545
			r1		400	395
			r2		1100	395
				d1	375	555	r2
				d2	725	227	r2
				d3	1075	555	r2
				d4	1250	555	r2
5	16552	1344
			r1		400	395
			r2		1100	395
				d1	200	227	r2
				d2	550	720	r2
				d3	900	230	r2
6	18784	6592
			r1		400	395
			r2		1100	395
				d1	200	75	r2
				d2	725	555	r2
				d3	900	555	r2
				d4	1250	75	r2
7	3704	1352
			r1		400	395
			r2		1100	395
				d1	725	395	r2
8	19440	1319
			r1		400	395
			r2		1100	395
				d1	725	235	r2
				d2	725	555	r2
9	16064	6975
			r1		360	395
			r2		1135	395
				d1	490	555	r2
				d2	800	75	r2
				d3	1265	395	r2
				d4	1420	555	r2
10	17808	2984
			r1		360	395
			r2		1135	395
				d1	490	555	r2
				d2	645	555	r2
				d3	800	555	r2
				d4	1110	75	r2
				d5	1425	235	r2
11	21945	2753
			r1		250	395
			r2		1050	395
				d0	1425	230	r2
				d1	625	555	r2
				d2	625	70	r2
12	12144	3097
			r1		250	395
			r2		1050	395
				d0	225	230	r2
				d1	1425	230	r2
				d2	50	230	r2
13	21992	1664
			r1		250	395
			r2		1050	395
				d0	50	555	r2
				d1	225	230	r2
				d2	1225	715	r2
				d3	825	555	r2
14	44399	2071
			r1		250	395
			r2		1050	395
				d0	625	230	r2
				d1	425	715	r2
