# Supplementary material for: Collectivism-individualism: Strategic behavior in tacit coordination games
Source: PLoS One. 2020 Feb 4;15(2):e0226929. doi: 10.1371/journal.pone.0226929 (PMC6999890; doi:10.1371/journal.pone.0226929)
Supplement: S1 File — (ZIP) [file pone.0226929.s002.zip › CSV Data files/Ariel University (Israel)/AS_308292366_25_M.csv]

Game number	Game Time [Msec]	Time To first drag [Msec]	Reference point	Data point	X	Y	Connection
1	4049	1152
			r1		400	395
			r2		1100	395
				d1	550	227	r1
				d2	1075	557	r2
2	5912	888
			r1		400	395
			r2		1100	395
				d1	375	555	r1
				d2	550	555	r1
				d3	1250	230	r2
				d4	1250	395	r2
3	5432	1264
			r1		400	395
			r2		1100	395
				d1	550	555	r1
				d2	725	555	r2
				d3	900	230	r2
4	19040	1721
			r1		400	395
			r2		1100	395
				d1	375	555	r1
				d2	725	227	r1
				d3	1075	555	r2
				d4	1250	555	r2
5	7928	2176
			r1		400	395
			r2		1100	395
				d1	200	227	r1
				d2	550	720	r1
				d3	900	230	r2
6	7568	1336
			r1		400	395
			r2		1100	395
				d1	200	75	r1
				d2	725	555	r1
				d3	900	555	r2
				d4	1250	75	r2
7	6144	3968
			r1		400	395
			r2		1100	395
				d1	725	395	r1
8	21254	8686
			r1		400	395
			r2		1100	395
				d1	725	235	r1
				d2	725	555	r2
9	10632	2432
			r1		360	395
			r2		1135	395
				d1	490	555	r1
				d2	800	75	r1
				d3	1265	395	r2
				d4	1420	555	r2
10	10608	1400
			r1		360	395
			r2		1135	395
				d1	490	555	r1
				d2	645	555	r2
				d3	800	555	r2
				d4	1110	75	r2
				d5	1425	235	r2
11	9928	1536
			r1		250	395
			r2		1050	395
				d0	425	230	r1
				d1	1425	230	r2
				d2	625	555	r1
				d3	1425	715	r2
12	5152	1280
			r1		250	395
			r2		1050	395
				d0	225	555	r1
				d1	1425	230	r2
				d2	1425	230	r2
				d3	625	70	r1
13	8032	2704
			r1		250	395
			r2		1050	395
				d0	1225	555	r2
				d1	1425	395	r2
				d2	1425	395	r2
14	4983	1263
			r1		250	395
			r2		1050	395
				d0	625	395	r1
				d1	50	715	r1
				d2	1425	715	r2
