# Supplementary material for: Collectivism-individualism: Strategic behavior in tacit coordination games
Source: PLoS One. 2020 Feb 4;15(2):e0226929. doi: 10.1371/journal.pone.0226929 (PMC6999890; doi:10.1371/journal.pone.0226929)
Supplement: S1 File — (ZIP) [file pone.0226929.s002.zip › CSV Data files/Ariel University (Israel)/AS_308334044_24_M.csv]

Game number	Game Time [Msec]	Time To first drag [Msec]	Reference point	Data point	X	Y	Connection
1	4656	1279
			r1		400	395
			r2		1100	395
				d1	550	227	r1
				d2	1075	557	r2
2	9416	2103
			r1		400	395
			r2		1100	395
				d1	375	555	r1
				d2	550	555	r1
				d3	1250	230	r2
				d4	1250	395	r2
3	8327	1416
			r1		400	395
			r2		1100	395
				d1	550	555	r1
				d2	725	555	r2
				d3	900	230	r2
4	8161	1233
			r1		400	395
			r2		1100	395
				d1	375	555	r1
				d2	725	227	r1
				d3	1075	555	r2
				d4	1250	555	r2
5	5777	1161
			r1		400	395
			r2		1100	395
				d1	200	227	r1
				d2	550	720	r1
				d3	900	230	r2
6	7768	1296
			r1		400	395
			r2		1100	395
				d1	200	75	r1
				d2	725	555	r1
				d3	900	555	r2
				d4	1250	75	r2
7	10241	4056
			r1		400	395
			r2		1100	395
				d1	725	395	r2
8	6959	2263
			r1		400	395
			r2		1100	395
				d1	725	235	r1
				d2	725	555	r2
9	6935	1543
			r1		360	395
			r2		1135	395
				d1	490	555	r1
				d2	800	75	r1
				d3	1265	395	r2
				d4	1420	555	r2
10	10913	2072
			r1		360	395
			r2		1135	395
				d1	490	555	r1
				d2	645	555	r1
				d3	800	555	r2
				d4	1110	75	r2
				d5	1425	235	r2
11	11871	5319
			r1		250	395
			r2		1050	395
				d0	50	230	r1
				d1	1025	715	r2
12	4368	1448
			r1		250	395
			r2		1050	395
				d0	625	715	r1
				d1	1425	395	r2
13	6928	1328
			r1		250	395
			r2		1050	395
				d0	425	715	r1
				d1	825	395	r2
				d2	225	230	r1
				d3	425	715	r1
14	5655	2415
			r1		250	395
			r2		1050	395
				d0	1225	395	r2
				d1	1225	70	r2
				d2	825	555	r1
				d3	1225	395	r2
