# Supplementary material for: Collectivism-individualism: Strategic behavior in tacit coordination games
Source: PLoS One. 2020 Feb 4;15(2):e0226929. doi: 10.1371/journal.pone.0226929 (PMC6999890; doi:10.1371/journal.pone.0226929)
Supplement: S1 File — (ZIP) [file pone.0226929.s002.zip › CSV Data files/Ariel University (Israel)/AS_308419100_24_M.csv]

Game number	Game Time [Msec]	Time To first drag [Msec]	Reference point	Data point	X	Y	Connection
1	4399	1319
			r1		400	395
			r2		1100	395
				d1	550	227	r1
				d2	1075	557	r2
2	6289	1608
			r1		400	395
			r2		1100	395
				d1	375	555	r1
				d2	550	555	r1
				d3	1250	230	r2
				d4	1250	395	r2
3	7063	1495
			r1		400	395
			r2		1100	395
				d1	550	555	r1
				d2	725	555	r2
				d3	900	230	r2
4	6137	1297
			r1		400	395
			r2		1100	395
				d1	375	555	r1
				d2	725	227	r2
				d3	1075	555	r2
				d4	1250	555	r2
5	9393	1897
			r1		400	395
			r2		1100	395
				d1	200	227	r1
				d2	550	720	r1
				d3	900	230	r2
6	11455	3567
			r1		400	395
			r2		1100	395
				d1	200	75	r1
				d2	725	555	r1
				d3	900	555	r2
				d4	1250	75	r2
7	6400	2441
			r1		400	395
			r2		1100	395
				d1	725	395	r2
8	6088	2976
			r1		400	395
			r2		1100	395
				d1	725	235	r2
				d2	725	555	r1
9	16815	7007
			r1		360	395
			r2		1135	395
				d1	490	555	r1
				d2	800	75	r2
				d3	1265	395	r2
				d4	1420	555	r2
10	15649	3136
			r1		360	395
			r2		1135	395
				d1	490	555	r1
				d2	645	555	r1
				d3	800	555	r2
				d4	1110	75	r2
				d5	1425	235	r2
11	9616	4009
			r1		250	395
			r2		1050	395
				d0	225	715	r1
				d1	1425	715	r2
				d2	1025	230	r2
12	8153	968
			r1		250	395
			r2		1050	395
				d0	625	230	r1
				d1	825	395	r2
13	10455	1904
			r1		250	395
			r2		1050	395
				d0	425	70	r1
				d1	425	230	r1
14	7320	2641
			r1		250	395
			r2		1050	395
				d0	225	715	r1
				d1	425	715	r2
