# Supplementary material for: Collectivism-individualism: Strategic behavior in tacit coordination games
Source: PLoS One. 2020 Feb 4;15(2):e0226929. doi: 10.1371/journal.pone.0226929 (PMC6999890; doi:10.1371/journal.pone.0226929)
Supplement: S1 File — (ZIP) [file pone.0226929.s002.zip › CSV Data files/Ariel University (Israel)/AS_311116651_24_M.csv]

Game number	Game Time [Msec]	Time To first drag [Msec]	Reference point	Data point	X	Y	Connection
1	3961	712
			r1		400	395
			r2		1100	395
				d1	550	227	r1
				d2	1075	557	r2
2	7400	1368
			r1		400	395
			r2		1100	395
				d1	375	555	r1
				d2	550	555	r1
				d3	1250	230	r2
				d4	1250	395	r2
3	7855	1088
			r1		400	395
			r2		1100	395
				d1	550	555	r1
				d2	725	555	r1
				d3	900	230	r2
4	10713	1000
			r1		400	395
			r2		1100	395
				d1	375	555	r1
				d2	725	227	r2
				d3	1075	555	r2
				d4	1250	555	r2
5	9919	1080
			r1		400	395
			r2		1100	395
				d1	200	227	r1
				d2	550	720	r1
				d3	900	230	r2
6	26401	16888
			r1		400	395
			r2		1100	395
				d1	200	75	r1
				d2	725	555	r2
				d3	900	555	r2
				d4	1250	75	r2
7	11312	1160
			r1		400	395
			r2		1100	395
				d1	725	395	r1
8	39702	1248
			r1		400	395
			r2		1100	395
				d1	725	235	r2
				d2	725	555	r1
9	10391	1440
			r1		360	395
			r2		1135	395
				d1	490	555	r1
				d2	800	75	r1
				d3	1265	395	r2
				d4	1420	555	r2
10	785079	2407
			r1		360	395
			r2		1135	395
				d1	490	555	r1
				d2	645	555	r1
				d3	800	555	r1
				d4	1110	75	r2
				d5	1425	235	r2
11	6135	1280
			r1		250	395
			r2		1050	395
				d0	1025	715	r2
				d1	1225	395	r2
				d2	1025	70	r2
12	10201	4624
			r1		250	395
			r2		1050	395
				d0	825	555	r2
				d1	50	230	r1
				d2	225	715	r1
13	4617	1160
			r1		250	395
			r2		1050	395
				d0	1225	715	r2
				d1	50	555	r1
14	5671	1072
			r1		250	395
			r2		1050	395
				d0	50	230	r1
				d1	1025	555	r2
				d2	225	715	r1
