# Supplementary material for: Collectivism-individualism: Strategic behavior in tacit coordination games
Source: PLoS One. 2020 Feb 4;15(2):e0226929. doi: 10.1371/journal.pone.0226929 (PMC6999890; doi:10.1371/journal.pone.0226929)
Supplement: S1 File — (ZIP) [file pone.0226929.s002.zip › CSV Data files/Ariel University (Israel)/AS_311179550_24_M.csv]

Game number	Game Time [Msec]	Time To first drag [Msec]	Reference point	Data point	X	Y	Connection
1	6416	1536
			r1		400	395
			r2		1100	395
				d1	550	227	r1
				d2	1075	557	r2
2	7160	1360
			r1		400	395
			r2		1100	395
				d1	375	555	r1
				d2	550	555	r1
				d3	1250	230	r2
				d4	1250	395	r2
3	7224	1200
			r1		400	395
			r2		1100	395
				d1	550	555	r1
				d2	725	555	r1
				d3	900	230	r2
4	9664	1480
			r1		400	395
			r2		1100	395
				d1	375	555	r1
				d2	725	227	r1
				d3	1075	555	r2
				d4	1250	555	r2
5	8096	1600
			r1		400	395
			r2		1100	395
				d1	200	227	r1
				d2	550	720	r1
				d3	900	230	r2
6	8760	1880
			r1		400	395
			r2		1100	395
				d1	200	75	r1
				d2	725	555	r1
				d3	900	555	r2
				d4	1250	75	r2
7	2360	1256
			r1		400	395
			r2		1100	395
				d1	725	395	r2
8	5264	1999
			r1		400	395
			r2		1100	395
				d1	725	235	r1
				d2	725	555	r2
9	9152	1192
			r1		360	395
			r2		1135	395
				d1	490	555	r1
				d2	800	75	r1
				d3	1265	395	r2
				d4	1420	555	r2
10	13598	2166
			r1		360	395
			r2		1135	395
				d1	490	555	r1
				d2	645	555	r1
				d3	800	555	r2
				d4	1110	75	r2
				d5	1425	235	r2
11	6824	1512
			r1		250	395
			r2		1050	395
				d0	50	70	r1
				d1	825	230	r2
12	4192	1024
			r1		250	395
			r2		1050	395
				d0	1225	555	r2
				d1	1425	70	r2
13	5176	952
			r1		250	395
			r2		1050	395
				d0	425	715	r1
				d1	225	555	r1
				d2	425	715	r1
				d3	1225	70	r2
14	4904	1080
			r1		250	395
			r2		1050	395
				d0	50	715	r1
				d1	1425	715	r2
