# Supplementary material for: Collectivism-individualism: Strategic behavior in tacit coordination games
Source: PLoS One. 2020 Feb 4;15(2):e0226929. doi: 10.1371/journal.pone.0226929 (PMC6999890; doi:10.1371/journal.pone.0226929)
Supplement: S1 File — (ZIP) [file pone.0226929.s002.zip › CSV Data files/Ariel University (Israel)/AS_311230163_24_F.csv]

Game number	Game Time [Msec]	Time To first drag [Msec]	Reference point	Data point	X	Y	Connection
1	3343	1167
			r1		400	395
			r2		1100	395
				d1	550	227	r1
				d2	1075	557	r2
2	2016	1239
			r1		400	395
			r2		1100	395
				d1	375	555	r1
				d2	550	555	r1
				d3	1250	230	r2
				d4	1250	395	r2
3	341920	2944
			r1		400	395
			r2		1100	395
				d1	550	555	r1
				d2	725	555	r2
				d3	900	230	r2
4	8327	1455
			r1		400	395
			r2		1100	395
				d1	375	555	r1
				d2	725	227	r1
				d3	1075	555	r2
				d4	1250	555	r2
5	10889	2816
			r1		400	395
			r2		1100	395
				d1	200	227	r1
				d2	550	720	r1
				d3	900	230	r2
6	29400	2551
			r1		400	395
			r2		1100	395
				d1	200	75	r1
				d2	725	555	r2
				d3	900	555	r2
				d4	1250	75	r2
7	9111	2375
			r1		400	395
			r2		1100	395
				d1	725	395	r2
8	45070	1247
			r1		400	395
			r2		1100	395
				d1	725	235	r1
				d2	725	555	r2
9	6457	1537
			r1		360	395
			r2		1135	395
				d1	490	555	r1
				d2	800	75	r2
				d3	1265	395	r2
				d4	1420	555	r2
10	17442	1552
			r1		360	395
			r2		1135	395
				d1	490	555	r1
				d2	645	555	r1
				d3	800	555	r2
				d4	1110	75	r2
				d5	1425	235	r2
11	10242	1552
			r1		250	395
			r2		1050	395
				d0	425	70	r1
				d1	1025	555	r2
				d2	825	715	r2
				d3	1425	555	r2
12	6704	2415
			r1		250	395
			r2		1050	395
				d0	1225	395	r2
				d1	225	70	r1
				d2	50	230	r1
13	5352	1151
			r1		250	395
			r2		1050	395
				d0	1225	395	r2
				d1	1025	230	r2
				d2	1425	555	r2
				d3	1025	555	r2
14	9574	1384
			r1		250	395
			r2		1050	395
				d0	50	395	r1
				d1	425	555	r1
				d2	425	230	r1
				d3	225	70	r1
