# Supplementary material for: Collectivism-individualism: Strategic behavior in tacit coordination games
Source: PLoS One. 2020 Feb 4;15(2):e0226929. doi: 10.1371/journal.pone.0226929 (PMC6999890; doi:10.1371/journal.pone.0226929)
Supplement: S1 File — (ZIP) [file pone.0226929.s002.zip › CSV Data files/Ariel University (Israel)/AS_311231104_24_M.csv]

Game number	Game Time [Msec]	Time To first drag [Msec]	Reference point	Data point	X	Y	Connection
1	4720	1120
			r1		400	395
			r2		1100	395
				d1	550	227	r1
				d2	1075	557	r2
2	6673	985
			r1		400	395
			r2		1100	395
				d1	375	555	r1
				d2	550	555	r1
				d3	1250	230	r2
				d4	1250	395	r2
3	8343	1904
			r1		400	395
			r2		1100	395
				d1	550	555	r1
				d2	725	555	r2
				d3	900	230	r2
4	24530	1168
			r1		400	395
			r2		1100	395
				d1	375	555	r1
				d2	725	227	r1
				d3	1075	555	r2
				d4	1250	555	r2
5	4768	1079
			r1		400	395
			r2		1100	395
				d1	200	227	r1
				d2	550	720	r1
				d3	900	230	r2
6	16000	1336
			r1		400	395
			r2		1100	395
				d1	200	75	r1
				d2	725	555	r1
				d3	900	555	r2
				d4	1250	75	r2
7	9472	7096
			r1		400	395
			r2		1100	395
				d1	725	395	r2
8	4880	1472
			r1		400	395
			r2		1100	395
				d1	725	235	r2
				d2	725	555	r1
9	7825	1264
			r1		360	395
			r2		1135	395
				d1	490	555	r1
				d2	800	75	r1
				d3	1265	395	r2
				d4	1420	555	r2
10	13175	1343
			r1		360	395
			r2		1135	395
				d1	490	555	r1
				d2	645	555	r1
				d3	800	555	r1
				d4	1110	75	r2
				d5	1425	235	r2
11	4841	1168
			r1		250	395
			r2		1050	395
				d0	425	555	r1
				d1	1425	395	r2
12	8359	2583
			r1		250	395
			r2		1050	395
				d0	625	230	r1
				d1	1425	555	r2
				d2	625	715	r2
13	5783	1328
			r1		250	395
			r2		1050	395
				d0	1425	715	r2
				d1	1425	715	r2
				d2	225	70	r1
				d3	825	70	r2
14	12072	3703
			r1		250	395
			r2		1050	395
				d0	625	395	r1
				d1	825	395	r2
				d2	1225	395	r2
				d3	225	230	r1
