# Supplementary material for: Collectivism-individualism: Strategic behavior in tacit coordination games
Source: PLoS One. 2020 Feb 4;15(2):e0226929. doi: 10.1371/journal.pone.0226929 (PMC6999890; doi:10.1371/journal.pone.0226929)
Supplement: S1 File — (ZIP) [file pone.0226929.s002.zip › CSV Data files/Ariel University (Israel)/AS_311241392_24_M.csv]

Game number	Game Time [Msec]	Time To first drag [Msec]	Reference point	Data point	X	Y	Connection
1	3352	1176
			r1		400	395
			r2		1100	395
				d1	550	227	r1
				d2	1075	557	r2
2	12167	3104
			r1		400	395
			r2		1100	395
				d1	375	555	r1
				d2	550	555	r1
				d3	1250	230	r2
				d4	1250	395	r2
3	4879	1375
			r1		400	395
			r2		1100	395
				d1	550	555	r1
				d2	725	555	r1
				d3	900	230	r2
4	8824	2360
			r1		400	395
			r2		1100	395
				d1	375	555	r1
				d2	725	227	r1
				d3	1075	555	r2
				d4	1250	555	r2
5	5679	1488
			r1		400	395
			r2		1100	395
				d1	200	227	r1
				d2	550	720	r1
				d3	900	230	r2
6	8337	2208
			r1		400	395
			r2		1100	395
				d1	200	75	r1
				d2	725	555	r1
				d3	900	555	r2
				d4	1250	75	r2
7	5271	1455
			r1		400	395
			r2		1100	395
				d1	725	395	r2
8	3993	1353
			r1		400	395
			r2		1100	395
				d1	725	235	r1
				d2	725	555	r2
9	8184	2415
			r1		360	395
			r2		1135	395
				d1	490	555	r1
				d2	800	75	r2
				d3	1265	395	r2
				d4	1420	555	r2
10	9689	1752
			r1		360	395
			r2		1135	395
				d1	490	555	r1
				d2	645	555	r1
				d3	800	555	r2
				d4	1110	75	r2
				d5	1425	235	r2
11	4560	1368
			r1		250	395
			r2		1050	395
				d0	625	555	r1
				d1	1225	555	r2
				d2	425	715	r1
12	12007	1432
			r1		250	395
			r2		1050	395
				d0	225	555	r1
				d1	825	395	r2
				d2	1225	70	r2
				d3	1025	230	r2
13	9057	1864
			r1		250	395
			r2		1050	395
				d0	1025	715	r2
				d1	1225	70	r2
				d2	1425	70	r2
				d3	50	70	r1
14	7151	1423
			r1		250	395
			r2		1050	395
				d0	1225	715	r2
				d1	1225	555	r2
				d2	225	70	r1
				d3	425	70	r1
