# Supplementary material for: Collectivism-individualism: Strategic behavior in tacit coordination games
Source: PLoS One. 2020 Feb 4;15(2):e0226929. doi: 10.1371/journal.pone.0226929 (PMC6999890; doi:10.1371/journal.pone.0226929)
Supplement: S1 File — (ZIP) [file pone.0226929.s002.zip › CSV Data files/Ariel University (Israel)/AS_311400485_24_M.csv]

Game number	Game Time [Msec]	Time To first drag [Msec]	Reference point	Data point	X	Y	Connection
1	4663	1023
			r1		400	395
			r2		1100	395
				d1	550	227	r1
				d2	1075	557	r2
2	28953	7393
			r1		400	395
			r2		1100	395
				d1	375	555	r1
				d2	550	555	r1
				d3	1250	230	r2
				d4	1250	395	r2
3	5529	992
			r1		400	395
			r2		1100	395
				d1	550	555	r1
				d2	725	555	r2
				d3	900	230	r2
4	6015	1415
			r1		400	395
			r2		1100	395
				d1	375	555	r1
				d2	725	227	r1
				d3	1075	555	r2
				d4	1250	555	r2
5	6001	1056
			r1		400	395
			r2		1100	395
				d1	200	227	r1
				d2	550	720	r1
				d3	900	230	r2
6	5240	1000
			r1		400	395
			r2		1100	395
				d1	200	75	r1
				d2	725	555	r1
				d3	900	555	r2
				d4	1250	75	r2
7	6128	4392
			r1		400	395
			r2		1100	395
				d1	725	395	r2
8	7112	3872
			r1		400	395
			r2		1100	395
				d1	725	235	r2
				d2	725	555	r1
9	13561	1608
			r1		360	395
			r2		1135	395
				d1	490	555	r1
				d2	800	75	r2
				d3	1265	395	r2
				d4	1420	555	r2
10	10127	1167
			r1		360	395
			r2		1135	395
				d1	490	555	r1
				d2	645	555	r1
				d3	800	555	r2
				d4	1110	75	r2
				d5	1425	235	r2
11	8087	1991
			r1		250	395
			r2		1050	395
				d0	1425	395	r2
				d1	1425	70	r2
				d2	50	395	r1
				d3	825	395	r2
12	6632	1040
			r1		250	395
			r2		1050	395
				d0	50	70	r1
				d1	225	70	r1
				d2	1025	70	r2
				d3	1425	230	r2
13	4175	1191
			r1		250	395
			r2		1050	395
				d0	1425	70	r2
				d1	425	395	r1
14	6721	2024
			r1		250	395
			r2		1050	395
				d0	625	715	r1
				d1	625	555	r2
				d2	50	715	r1
