# Supplementary material for: Collectivism-individualism: Strategic behavior in tacit coordination games
Source: PLoS One. 2020 Feb 4;15(2):e0226929. doi: 10.1371/journal.pone.0226929 (PMC6999890; doi:10.1371/journal.pone.0226929)
Supplement: S1 File — (ZIP) [file pone.0226929.s002.zip › CSV Data files/Ariel University (Israel)/AS_311451728_23_M.csv]

Game number	Game Time [Msec]	Time To first drag [Msec]	Reference point	Data point	X	Y	Connection
1	13218	1648
			r1		400	395
			r2		1100	395
				d1	550	227	r1
				d2	1075	557	r2
2	55887	2096
			r1		400	395
			r2		1100	395
				d1	375	555	r1
				d2	550	555	r1
				d3	1250	230	r2
				d4	1250	395	r2
3	12249	3496
			r1		400	395
			r2		1100	395
				d1	550	555	r1
				d2	725	555	r1
				d3	900	230	r2
4	44831	27848
			r1		400	395
			r2		1100	395
				d1	375	555	r1
				d2	725	227	r1
				d3	1075	555	r2
				d4	1250	555	r2
5	194709	12263
			r1		400	395
			r2		1100	395
				d1	200	227	r1
				d2	550	720	r1
				d3	900	230	r2
6	11215	1640
			r1		400	395
			r2		1100	395
				d1	200	75	r1
				d2	725	555	r1
				d3	900	555	r2
				d4	1250	75	r2
7	7440	1441
			r1		400	395
			r2		1100	395
				d1	725	395	r2
8	4080	1558
			r1		400	395
			r2		1100	395
				d1	725	235	r1
				d2	725	555	r2
9	7472	1600
			r1		360	395
			r2		1135	395
				d1	490	555	r1
				d2	800	75	r1
				d3	1265	395	r2
				d4	1420	555	r2
10	15505	2824
			r1		360	395
			r2		1135	395
				d1	490	555	r1
				d2	645	555	r1
				d3	800	555	r1
				d4	1110	75	r2
				d5	1425	235	r2
11	4640	1200
			r1		250	395
			r2		1050	395
				d0	1425	70	r2
				d1	225	70	r1
12	15944	1840
			r1		250	395
			r2		1050	395
				d0	50	555	r1
				d1	50	70	r1
				d2	1025	555	r2
13	15776	1104
			r1		250	395
			r2		1050	395
				d0	1425	395	r2
				d1	50	555	r1
				d2	225	70	r1
				d3	825	555	r2
14	38568	1560
			r1		250	395
			r2		1050	395
				d0	825	395	r2
				d1	1225	715	r2
				d2	1225	70	r2
				d3	625	230	r1
