# Supplementary material for: Collectivism-individualism: Strategic behavior in tacit coordination games
Source: PLoS One. 2020 Feb 4;15(2):e0226929. doi: 10.1371/journal.pone.0226929 (PMC6999890; doi:10.1371/journal.pone.0226929)
Supplement: S1 File — (ZIP) [file pone.0226929.s002.zip › CSV Data files/Ariel University (Israel)/AS_311492011_23_F.csv]

Game number	Game Time [Msec]	Time To first drag [Msec]	Reference point	Data point	X	Y	Connection
1	4088	1327
			r1		400	395
			r2		1100	395
				d1	550	227	r1
				d2	1075	557	r2
2	5935	911
			r1		400	395
			r2		1100	395
				d1	375	555	r1
				d2	550	555	r1
				d3	1250	230	r2
				d4	1250	395	r2
3	11720	5600
			r1		400	395
			r2		1100	395
				d1	550	555	r1
				d2	725	555	r2
				d3	900	230	r2
4	7800	1375
			r1		400	395
			r2		1100	395
				d1	375	555	r1
				d2	725	227	r1
				d3	1075	555	r2
				d4	1250	555	r2
5	6704	1768
			r1		400	395
			r2		1100	395
				d1	200	227	r1
				d2	550	720	r1
				d3	900	230	r2
6	7696	984
			r1		400	395
			r2		1100	395
				d1	200	75	r2
				d2	725	555	r1
				d3	900	555	r2
				d4	1250	75	r1
7	6377	1024
			r1		400	395
			r2		1100	395
				d1	725	395	r2
8	3096	1000
			r1		400	395
			r2		1100	395
				d1	725	235	r2
				d2	725	555	r1
9	8352	1663
			r1		360	395
			r2		1135	395
				d1	490	555	r1
				d2	800	75	r2
				d3	1265	395	r2
				d4	1420	555	r2
10	7079	1287
			r1		360	395
			r2		1135	395
				d1	490	555	r1
				d2	645	555	r1
				d3	800	555	r2
				d4	1110	75	r2
				d5	1425	235	r2
11	3040	1215
			r1		250	395
			r2		1050	395
				d0	425	230	r2
				d1	50	70	r1
12	3601	856
			r1		250	395
			r2		1050	395
				d0	1025	230	r1
				d1	825	715	r2
13	6513	921
			r1		250	395
			r2		1050	395
				d0	825	715	r2
				d1	825	230	r2
				d2	50	230	r1
				d3	1025	555	r2
14	5895	1127
			r1		250	395
			r2		1050	395
				d0	1225	715	r2
				d1	50	395	r1
				d2	1425	395	r2
