# Supplementary material for: Collectivism-individualism: Strategic behavior in tacit coordination games
Source: PLoS One. 2020 Feb 4;15(2):e0226929. doi: 10.1371/journal.pone.0226929 (PMC6999890; doi:10.1371/journal.pone.0226929)
Supplement: S1 File — (ZIP) [file pone.0226929.s002.zip › CSV Data files/Ariel University (Israel)/AS_312129448_23_M.csv]

Game number	Game Time [Msec]	Time To first drag [Msec]	Reference point	Data point	X	Y	Connection
1	5192	1088
			r1		400	395
			r2		1100	395
				d1	550	227	r1
				d2	1075	557	r2
2	42815	2167
			r1		400	395
			r2		1100	395
				d1	375	555	r1
				d2	550	555	r1
				d3	1250	230	r2
				d4	1250	395	r2
3	4904	1232
			r1		400	395
			r2		1100	395
				d1	550	555	r1
				d2	725	555	r1
				d3	900	230	r2
4	5809	1000
			r1		400	395
			r2		1100	395
				d1	375	555	r1
				d2	725	227	r1
				d3	1075	555	r2
				d4	1250	555	r2
5	5336	1120
			r1		400	395
			r2		1100	395
				d1	200	227	r1
				d2	550	720	r1
				d3	900	230	r2
6	7456	1520
			r1		400	395
			r2		1100	395
				d1	200	75	r1
				d2	725	555	r1
				d3	900	555	r2
				d4	1250	75	r2
7	2456	1048
			r1		400	395
			r2		1100	395
				d1	725	395	r2
8	4472	1104
			r1		400	395
			r2		1100	395
				d1	725	235	r2
				d2	725	555	r2
9	5432	1056
			r1		360	395
			r2		1135	395
				d1	490	555	r2
				d2	800	75	r2
				d3	1265	395	r2
				d4	1420	555	r2
10	8935	1183
			r1		360	395
			r2		1135	395
				d1	490	555	r1
				d2	645	555	r1
				d3	800	555	r2
				d4	1110	75	r2
				d5	1425	235	r2
11	4360	904
			r1		250	395
			r2		1050	395
				d0	825	715	r2
				d1	1025	70	r2
12	5416	1351
			r1		250	395
			r2		1050	395
				d0	425	555	r1
				d1	1025	230	r2
				d2	425	70	r1
13	6480	2440
			r1		250	395
			r2		1050	395
				d0	1425	555	r2
				d1	50	230	r1
				d2	425	70	r1
14	7408	1088
			r1		250	395
			r2		1050	395
				d0	425	555	r1
				d1	1425	230	r2
				d2	1225	70	r2
