# Supplementary material for: Collectivism-individualism: Strategic behavior in tacit coordination games
Source: PLoS One. 2020 Feb 4;15(2):e0226929. doi: 10.1371/journal.pone.0226929 (PMC6999890; doi:10.1371/journal.pone.0226929)
Supplement: S1 File — (ZIP) [file pone.0226929.s002.zip › CSV Data files/Ariel University (Israel)/AS_312236102_23_F.csv]

Game number	Game Time [Msec]	Time To first drag [Msec]	Reference point	Data point	X	Y	Connection
1	4576	1632
			r1		400	395
			r2		1100	395
				d1	550	227	r1
				d2	1075	557	r2
2	8056	1496
			r1		400	395
			r2		1100	395
				d1	375	555	r1
				d2	550	555	r1
				d3	1250	230	r2
				d4	1250	395	r2
3	11935	2864
			r1		400	395
			r2		1100	395
				d1	550	555	r1
				d2	725	555	r2
				d3	900	230	r2
4	10561	2168
			r1		400	395
			r2		1100	395
				d1	375	555	r1
				d2	725	227	r1
				d3	1075	555	r2
				d4	1250	555	r2
5	6736	2711
			r1		400	395
			r2		1100	395
				d1	200	227	r1
				d2	550	720	r1
				d3	900	230	r2
6	12336	1264
			r1		400	395
			r2		1100	395
				d1	200	75	r1
				d2	725	555	r1
				d3	900	555	r2
				d4	1250	75	r2
7	18568	5296
			r1		400	395
			r2		1100	395
				d1	725	395	r2
8	4872	1808
			r1		400	395
			r2		1100	395
				d1	725	235	r2
				d2	725	555	r1
9	5800	1328
			r1		360	395
			r2		1135	395
				d1	490	555	r1
				d2	800	75	r1
				d3	1265	395	r2
				d4	1420	555	r2
10	15623	1687
			r1		360	395
			r2		1135	395
				d1	490	555	r1
				d2	645	555	r1
				d3	800	555	r2
				d4	1110	75	r2
				d5	1425	235	r2
11	6017	1321
			r1		250	395
			r2		1050	395
				d0	425	715	r1
				d1	1225	70	r2
12	8248	1343
			r1		250	395
			r2		1050	395
				d0	1225	715	r2
				d1	825	715	r2
				d2	50	395	r1
				d3	1025	555	r2
13	7416	1320
			r1		250	395
			r2		1050	395
				d0	425	395	r1
				d1	1425	230	r2
				d2	225	715	r1
				d3	425	70	r1
14	4656	1592
			r1		250	395
			r2		1050	395
				d0	625	395	r1
				d1	825	555	r2
