# Supplementary material for: Collectivism-individualism: Strategic behavior in tacit coordination games
Source: PLoS One. 2020 Feb 4;15(2):e0226929. doi: 10.1371/journal.pone.0226929 (PMC6999890; doi:10.1371/journal.pone.0226929)
Supplement: S1 File — (ZIP) [file pone.0226929.s002.zip › CSV Data files/Ariel University (Israel)/AS_312237563_23_M.csv]

Game number	Game Time [Msec]	Time To first drag [Msec]	Reference point	Data point	X	Y	Connection
1	3624	1128
			r1		400	395
			r2		1100	395
				d1	550	227	r1
				d2	1075	557	r2
2	5481	1521
			r1		400	395
			r2		1100	395
				d1	375	555	r1
				d2	550	555	r1
				d3	1250	230	r2
				d4	1250	395	r2
3	8664	1456
			r1		400	395
			r2		1100	395
				d1	550	555	r1
				d2	725	555	r2
				d3	900	230	r2
4	6352	1128
			r1		400	395
			r2		1100	395
				d1	375	555	r1
				d2	725	227	r1
				d3	1075	555	r2
				d4	1250	555	r2
5	8208	2736
			r1		400	395
			r2		1100	395
				d1	200	227	r1
				d2	550	720	r1
				d3	900	230	r2
6	8504	2937
			r1		400	395
			r2		1100	395
				d1	200	75	r1
				d2	725	555	r1
				d3	900	555	r2
				d4	1250	75	r2
7	8344	4944
			r1		400	395
			r2		1100	395
				d1	725	395	r2
8	62535	1169
			r1		400	395
			r2		1100	395
				d1	725	235	r1
				d2	725	555	r2
9	33263	4392
			r1		360	395
			r2		1135	395
				d1	490	555	r1
				d2	800	75	r1
				d3	1265	395	r2
				d4	1420	555	r2
10	20623	4280
			r1		360	395
			r2		1135	395
				d1	490	555	r1
				d2	645	555	r1
				d3	800	555	r2
				d4	1110	75	r2
				d5	1425	235	r2
11	3248	992
			r1		250	395
			r2		1050	395
				d0	225	555	r1
				d1	1225	715	r2
12	3312	1184
			r1		250	395
			r2		1050	395
				d0	1025	715	r2
				d1	1225	395	r2
13	3072	1145
			r1		250	395
			r2		1050	395
				d0	1025	555	r2
				d1	1225	555	r2
14	6352	1193
			r1		250	395
			r2		1050	395
				d0	1025	70	r2
				d1	625	715	r1
				d2	1025	715	r2
				d3	50	395	r1
