# Supplementary material for: Collectivism-individualism: Strategic behavior in tacit coordination games
Source: PLoS One. 2020 Feb 4;15(2):e0226929. doi: 10.1371/journal.pone.0226929 (PMC6999890; doi:10.1371/journal.pone.0226929)
Supplement: S1 File — (ZIP) [file pone.0226929.s002.zip › CSV Data files/Ariel University (Israel)/AS_312350226_23_M.csv]

Game number	Game Time [Msec]	Time To first drag [Msec]	Reference point	Data point	X	Y	Connection
1	4552	1624
			r1		400	395
			r2		1100	395
				d1	550	227	r2
				d2	1075	557	r1
2	6368	896
			r1		400	395
			r2		1100	395
				d1	375	555	r1
				d2	550	555	r1
				d3	1250	230	r2
				d4	1250	395	r2
3	6840	1312
			r1		400	395
			r2		1100	395
				d1	550	555	r1
				d2	725	555	r2
				d3	900	230	r1
4	14905	1065
			r1		400	395
			r2		1100	395
				d1	375	555	r2
				d2	725	227	r1
				d3	1075	555	r2
				d4	1250	555	r2
5	9824	1664
			r1		400	395
			r2		1100	395
				d1	200	227	r1
				d2	550	720	r1
				d3	900	230	r1
6	7064	1751
			r1		400	395
			r2		1100	395
				d1	200	75	r1
				d2	725	555	r1
				d3	900	555	r2
				d4	1250	75	r2
7	23727	20704
			r1		400	395
			r2		1100	395
				d1	725	395	r2
8	5472	1352
			r1		400	395
			r2		1100	395
				d1	725	235	r2
				d2	725	555	r1
9	7432	1128
			r1		360	395
			r2		1135	395
				d1	490	555	r1
				d2	800	75	r1
				d3	1265	395	r2
				d4	1420	555	r2
10	17416	2175
			r1		360	395
			r2		1135	395
				d1	490	555	r1
				d2	645	555	r1
				d3	800	555	r2
				d4	1110	75	r2
				d5	1425	235	r2
11	53440	37880
			r1		250	395
			r2		1050	395
				d0	625	395	r2
				d1	625	395	r2
				d2	50	715	r1
12	8112	1256
			r1		250	395
			r2		1050	395
				d0	825	555	r2
				d1	425	395	r1
				d2	1425	555	r2
				d3	1025	555	r2
13	8224	1848
			r1		250	395
			r2		1050	395
				d0	225	230	r1
				d1	825	70	r2
				d2	1025	230	r2
14	12848	4040
			r1		250	395
			r2		1050	395
				d0	425	555	r1
				d1	1425	395	r2
				d2	50	555	r1
				d3	625	70	r1
