# Supplementary material for: Collectivism-individualism: Strategic behavior in tacit coordination games
Source: PLoS One. 2020 Feb 4;15(2):e0226929. doi: 10.1371/journal.pone.0226929 (PMC6999890; doi:10.1371/journal.pone.0226929)
Supplement: S1 File — (ZIP) [file pone.0226929.s002.zip › CSV Data files/Ariel University (Israel)/AS_312485931_24_F.csv]

Game number	Game Time [Msec]	Time To first drag [Msec]	Reference point	Data point	X	Y	Connection
1	3720	1023
			r1		400	395
			r2		1100	395
				d1	550	227	r1
				d2	1075	557	r2
2	5121	889
			r1		400	395
			r2		1100	395
				d1	375	555	r1
				d2	550	555	r1
				d3	1250	230	r2
				d4	1250	395	r2
3	13761	1760
			r1		400	395
			r2		1100	395
				d1	550	555	r1
				d2	725	555	r1
				d3	900	230	r2
4	18615	9791
			r1		400	395
			r2		1100	395
				d1	375	555	r1
				d2	725	227	r1
				d3	1075	555	r2
				d4	1250	555	r2
5	4864	1128
			r1		400	395
			r2		1100	395
				d1	200	227	r1
				d2	550	720	r1
				d3	900	230	r2
6	5440	1135
			r1		400	395
			r2		1100	395
				d1	200	75	r1
				d2	725	555	r1
				d3	900	555	r2
				d4	1250	75	r2
7	3152	1704
			r1		400	395
			r2		1100	395
				d1	725	395	r2
8	3527	911
			r1		400	395
			r2		1100	395
				d1	725	235	r1
				d2	725	555	r2
9	7896	1073
			r1		360	395
			r2		1135	395
				d1	490	555	r1
				d2	800	75	r1
				d3	1265	395	r2
				d4	1420	555	r2
10	8120	1152
			r1		360	395
			r2		1135	395
				d1	490	555	r1
				d2	645	555	r1
				d3	800	555	r1
				d4	1110	75	r2
				d5	1425	235	r2
11	7200	1697
			r1		250	395
			r2		1050	395
				d0	225	70	r1
				d1	225	715	r1
				d2	825	715	r2
				d3	1225	715	r2
12	6871	1111
			r1		250	395
			r2		1050	395
				d0	1425	715	r2
				d1	225	715	r1
				d2	825	230	r2
				d3	50	70	r1
13	3721	923
			r1		250	395
			r2		1050	395
				d0	225	70	r2
				d1	225	230	r1
14	5055	1424
			r1		250	395
			r2		1050	395
				d0	50	230	r1
				d1	50	70	r2
