# Supplementary material for: Collectivism-individualism: Strategic behavior in tacit coordination games
Source: PLoS One. 2020 Feb 4;15(2):e0226929. doi: 10.1371/journal.pone.0226929 (PMC6999890; doi:10.1371/journal.pone.0226929)
Supplement: S1 File — (ZIP) [file pone.0226929.s002.zip › CSV Data files/Ariel University (Israel)/AS_312527948_24_F.csv]

Game number	Game Time [Msec]	Time To first drag [Msec]	Reference point	Data point	X	Y	Connection
1	2752	760
			r1		400	395
			r2		1100	395
				d1	550	227	r1
				d2	1075	557	r2
2	6248	808
			r1		400	395
			r2		1100	395
				d1	375	555	r1
				d2	550	555	r1
				d3	1250	230	r2
				d4	1250	395	r2
3	4839	983
			r1		400	395
			r2		1100	395
				d1	550	555	r1
				d2	725	555	r2
				d3	900	230	r2
4	5679	1128
			r1		400	395
			r2		1100	395
				d1	375	555	r1
				d2	725	227	r1
				d3	1075	555	r2
				d4	1250	555	r2
5	4040	1087
			r1		400	395
			r2		1100	395
				d1	200	227	r1
				d2	550	720	r1
				d3	900	230	r2
6	9040	2176
			r1		400	395
			r2		1100	395
				d1	200	75	r1
				d2	725	555	r1
				d3	900	555	r2
				d4	1250	75	r2
7	2048	992
			r1		400	395
			r2		1100	395
				d1	725	395	r2
8	2977	872
			r1		400	395
			r2		1100	395
				d1	725	235	r1
				d2	725	555	r2
9	6865	1257
			r1		360	395
			r2		1135	395
				d1	490	555	r1
				d2	800	75	r2
				d3	1265	395	r2
				d4	1420	555	r2
10	6175	968
			r1		360	395
			r2		1135	395
				d1	490	555	r1
				d2	645	555	r1
				d3	800	555	r2
				d4	1110	75	r2
				d5	1425	235	r2
11	4336	1104
			r1		250	395
			r2		1050	395
				d0	1225	395	r2
				d1	425	70	r1
				d2	50	395	r1
12	5296	696
			r1		250	395
			r2		1050	395
				d0	225	230	r1
				d1	425	555	r1
				d2	1025	230	r2
				d3	1025	555	r2
13	7440	2567
			r1		250	395
			r2		1050	395
				d0	425	395	r2
				d1	50	715	r1
14	4696	903
			r1		250	395
			r2		1050	395
				d0	425	70	r1
				d1	1025	70	r2
				d2	1425	395	r2
