# Supplementary material for: Collectivism-individualism: Strategic behavior in tacit coordination games
Source: PLoS One. 2020 Feb 4;15(2):e0226929. doi: 10.1371/journal.pone.0226929 (PMC6999890; doi:10.1371/journal.pone.0226929)
Supplement: S1 File — (ZIP) [file pone.0226929.s002.zip › CSV Data files/Ariel University (Israel)/AS_312545379_23_M.csv]

Game number	Game Time [Msec]	Time To first drag [Msec]	Reference point	Data point	X	Y	Connection
1	5104	2136
			r1		400	395
			r2		1100	395
				d1	550	227	r1
				d2	1075	557	r2
2	58449	1913
			r1		400	395
			r2		1100	395
				d1	375	555	r1
				d2	550	555	r1
				d3	1250	230	r2
				d4	1250	395	r2
3	7960	1833
			r1		400	395
			r2		1100	395
				d1	550	555	r1
				d2	725	555	r1
				d3	900	230	r2
4	7136	1928
			r1		400	395
			r2		1100	395
				d1	375	555	r1
				d2	725	227	r1
				d3	1075	555	r2
				d4	1250	555	r2
5	4592	937
			r1		400	395
			r2		1100	395
				d1	200	227	r1
				d2	550	720	r1
				d3	900	230	r2
6	6040	1249
			r1		400	395
			r2		1100	395
				d1	200	75	r1
				d2	725	555	r1
				d3	900	555	r2
				d4	1250	75	r2
7	5439	1919
			r1		400	395
			r2		1100	395
				d1	725	395	r2
8	5224	2593
			r1		400	395
			r2		1100	395
				d1	725	235	r2
				d2	725	555	r1
9	6432	912
			r1		360	395
			r2		1135	395
				d1	490	555	r1
				d2	800	75	r1
				d3	1265	395	r2
				d4	1420	555	r2
10	10200	1664
			r1		360	395
			r2		1135	395
				d1	490	555	r1
				d2	645	555	r1
				d3	800	555	r1
				d4	1110	75	r2
				d5	1425	235	r2
11	5704	1072
			r1		250	395
			r2		1050	395
				d0	1025	555	r2
				d1	1425	230	r2
				d2	1225	555	r2
				d3	225	230	r1
12	15399	1775
			r1		250	395
			r2		1050	395
				d0	625	395	r2
				d1	425	70	r1
				d2	1025	70	r2
				d3	425	70	r1
13	7608	1584
			r1		250	395
			r2		1050	395
				d0	1225	230	r2
				d1	1225	395	r2
				d2	1425	715	r2
				d3	425	555	r1
14	4977	1384
			r1		250	395
			r2		1050	395
				d0	1225	715	r2
				d1	625	715	r1
