# Supplementary material for: Collectivism-individualism: Strategic behavior in tacit coordination games
Source: PLoS One. 2020 Feb 4;15(2):e0226929. doi: 10.1371/journal.pone.0226929 (PMC6999890; doi:10.1371/journal.pone.0226929)
Supplement: S1 File — (ZIP) [file pone.0226929.s002.zip › CSV Data files/Ariel University (Israel)/AS_313134488_20_F.csv]

Game number	Game Time [Msec]	Time To first drag [Msec]	Reference point	Data point	X	Y	Connection
1	3464	1257
			r1		400	395
			r2		1100	395
				d1	550	227	r1
				d2	1075	557	r2
2	6632	1079
			r1		400	395
			r2		1100	395
				d1	375	555	r1
				d2	550	555	r1
				d3	1250	230	r2
				d4	1250	395	r2
3	7824	1008
			r1		400	395
			r2		1100	395
				d1	550	555	r1
				d2	725	555	r2
				d3	900	230	r2
4	8510	1606
			r1		400	395
			r2		1100	395
				d1	375	555	r2
				d2	725	227	r1
				d3	1075	555	r2
				d4	1250	555	r1
5	4975	1320
			r1		400	395
			r2		1100	395
				d1	200	227	r1
				d2	550	720	r1
				d3	900	230	r2
6	9368	1040
			r1		400	395
			r2		1100	395
				d1	200	75	r2
				d2	725	555	r1
				d3	900	555	r2
				d4	1250	75	r1
7	3337	1264
			r1		400	395
			r2		1100	395
				d1	725	395	r2
8	5377	1121
			r1		400	395
			r2		1100	395
				d1	725	235	r2
				d2	725	555	r2
9	8320	1721
			r1		360	395
			r2		1135	395
				d1	490	555	r1
				d2	800	75	r1
				d3	1265	395	r2
				d4	1420	555	r1
10	6807	1144
			r1		360	395
			r2		1135	395
				d1	490	555	r1
				d2	645	555	r2
				d3	800	555	r2
				d4	1110	75	r2
				d5	1425	235	r1
11	4911	1440
			r1		250	395
			r2		1050	395
				d0	425	715	r2
				d1	50	70	r1
12	6872	1377
			r1		250	395
			r2		1050	395
				d0	1425	70	r1
				d1	1025	70	r1
				d2	1225	230	r2
13	6104	1561
			r1		250	395
			r2		1050	395
				d0	50	70	r2
				d1	1425	395	r2
				d2	1425	395	r2
				d3	225	230	r1
14	6825	1425
			r1		250	395
			r2		1050	395
				d0	1425	230	r2
				d1	425	555	r2
				d2	425	395	r1
