# Supplementary material for: Collectivism-individualism: Strategic behavior in tacit coordination games
Source: PLoS One. 2020 Feb 4;15(2):e0226929. doi: 10.1371/journal.pone.0226929 (PMC6999890; doi:10.1371/journal.pone.0226929)
Supplement: S1 File — (ZIP) [file pone.0226929.s002.zip › CSV Data files/Ariel University (Israel)/AS_313237778_22_M.csv]

Game number	Game Time [Msec]	Time To first drag [Msec]	Reference point	Data point	X	Y	Connection
1	3711	927
			r1		400	395
			r2		1100	395
				d1	550	227	r1
				d2	1075	557	r2
2	5960	1368
			r1		400	395
			r2		1100	395
				d1	375	555	r1
				d2	550	555	r1
				d3	1250	230	r2
				d4	1250	395	r2
3	5656	1400
			r1		400	395
			r2		1100	395
				d1	550	555	r1
				d2	725	555	r2
				d3	900	230	r2
4	7048	1264
			r1		400	395
			r2		1100	395
				d1	375	555	r1
				d2	725	227	r1
				d3	1075	555	r2
				d4	1250	555	r2
5	5049	1056
			r1		400	395
			r2		1100	395
				d1	200	227	r1
				d2	550	720	r1
				d3	900	230	r2
6	11511	1015
			r1		400	395
			r2		1100	395
				d1	200	75	r1
				d2	725	555	r1
				d3	900	555	r2
				d4	1250	75	r2
7	4025	1080
			r1		400	395
			r2		1100	395
				d1	725	395	r1
8	12503	5255
			r1		400	395
			r2		1100	395
				d1	725	235	r2
				d2	725	555	r1
9	47194	11097
			r1		360	395
			r2		1135	395
				d1	490	555	r1
				d2	800	75	r2
				d3	1265	395	r2
				d4	1420	555	r2
10	9424	1793
			r1		360	395
			r2		1135	395
				d1	490	555	r1
				d2	645	555	r1
				d3	800	555	r2
				d4	1110	75	r2
				d5	1425	235	r2
11	3912	832
			r1		250	395
			r2		1050	395
				d0	425	395	r1
				d1	825	555	r2
12	34495	3264
			r1		250	395
			r2		1050	395
				d0	425	70	r1
				d1	225	230	r1
13	174246	36799
			r1		250	395
			r2		1050	395
				d0	825	395	r2
				d1	1225	395	r2
14	14480	1128
			r1		250	395
			r2		1050	395
				d0	50	230	r1
				d1	1225	715	r2
				d2	225	230	r1
				d3	50	230	r1
