# Supplementary material for: Collectivism-individualism: Strategic behavior in tacit coordination games
Source: PLoS One. 2020 Feb 4;15(2):e0226929. doi: 10.1371/journal.pone.0226929 (PMC6999890; doi:10.1371/journal.pone.0226929)
Supplement: S1 File — (ZIP) [file pone.0226929.s002.zip › CSV Data files/Ariel University (Israel)/AS_313240814_22_F.csv]

Game number	Game Time [Msec]	Time To first drag [Msec]	Reference point	Data point	X	Y	Connection
1	4128	1432
			r1		400	395
			r2		1100	395
				d1	550	227	r1
				d2	1075	557	r2
2	12440	5415
			r1		400	395
			r2		1100	395
				d1	375	555	r1
				d2	550	555	r1
				d3	1250	230	r2
				d4	1250	395	r2
3	6680	1784
			r1		400	395
			r2		1100	395
				d1	550	555	r1
				d2	725	555	r2
				d3	900	230	r2
4	5392	1288
			r1		400	395
			r2		1100	395
				d1	375	555	r1
				d2	725	227	r1
				d3	1075	555	r2
				d4	1250	555	r2
5	7312	1312
			r1		400	395
			r2		1100	395
				d1	200	227	r1
				d2	550	720	r1
				d3	900	230	r2
6	18808	2864
			r1		400	395
			r2		1100	395
				d1	200	75	r1
				d2	725	555	r1
				d3	900	555	r2
				d4	1250	75	r2
7	4392	2584
			r1		400	395
			r2		1100	395
				d1	725	395	r2
8	5848	3024
			r1		400	395
			r2		1100	395
				d1	725	235	r1
				d2	725	555	r2
9	13976	1864
			r1		360	395
			r2		1135	395
				d1	490	555	r1
				d2	800	75	r2
				d3	1265	395	r2
				d4	1420	555	r2
10	19799	2751
			r1		360	395
			r2		1135	395
				d1	490	555	r1
				d2	645	555	r1
				d3	800	555	r2
				d4	1110	75	r2
				d5	1425	235	r2
11	5160	1880
			r1		250	395
			r2		1050	395
				d0	1225	395	r2
				d1	425	715	r1
12	7936	2088
			r1		250	395
			r2		1050	395
				d0	50	715	r1
				d1	225	70	r1
				d2	425	395	r1
				d3	425	70	r1
13	10456	2311
			r1		250	395
			r2		1050	395
				d0	1225	230	r2
				d1	825	395	r2
				d2	225	715	r1
				d3	225	230	r1
14	5584	2248
			r1		250	395
			r2		1050	395
				d0	425	395	r1
				d1	1025	230	r2
