# Supplementary material for: Collectivism-individualism: Strategic behavior in tacit coordination games
Source: PLoS One. 2020 Feb 4;15(2):e0226929. doi: 10.1371/journal.pone.0226929 (PMC6999890; doi:10.1371/journal.pone.0226929)
Supplement: S1 File — (ZIP) [file pone.0226929.s002.zip › CSV Data files/Ariel University (Israel)/AS_313291346_22_F.csv]

Game number	Game Time [Msec]	Time To first drag [Msec]	Reference point	Data point	X	Y	Connection
1	3367	1839
			r1		400	395
			r2		1100	395
				d1	550	227	r1
				d2	1075	557	r2
2	27607	3512
			r1		400	395
			r2		1100	395
				d1	375	555	r1
				d2	550	555	r1
				d3	1250	230	r2
				d4	1250	395	r2
3	10129	4601
			r1		400	395
			r2		1100	395
				d1	550	555	r1
				d2	725	555	r2
				d3	900	230	r2
4	9145	1353
			r1		400	395
			r2		1100	395
				d1	375	555	r1
				d2	725	227	r1
				d3	1075	555	r2
				d4	1250	555	r2
5	13560	2287
			r1		400	395
			r2		1100	395
				d1	200	227	r1
				d2	550	720	r1
				d3	900	230	r2
6	9016	1304
			r1		400	395
			r2		1100	395
				d1	200	75	r1
				d2	725	555	r1
				d3	900	555	r2
				d4	1250	75	r2
7	11193	6249
			r1		400	395
			r2		1100	395
				d1	725	395	r1
8	6815	1519
			r1		400	395
			r2		1100	395
				d1	725	235	r1
				d2	725	555	r2
9	15832	2689
			r1		360	395
			r2		1135	395
				d1	490	555	r1
				d2	800	75	r2
				d3	1265	395	r2
				d4	1420	555	r2
10	17856	4329
			r1		360	395
			r2		1135	395
				d1	490	555	r1
				d2	645	555	r1
				d3	800	555	r2
				d4	1110	75	r2
				d5	1425	235	r2
11	12495	2992
			r1		250	395
			r2		1050	395
				d0	225	555	r1
				d1	1025	230	r2
				d2	625	715	r1
				d3	1225	715	r2
12	6895	1656
			r1		250	395
			r2		1050	395
				d0	1225	555	r2
				d1	225	715	r1
				d2	1425	395	r2
13	16544	2608
			r1		250	395
			r2		1050	395
				d0	50	555	r1
				d1	825	70	r1
				d2	1225	395	r2
14	9376	2504
			r1		250	395
			r2		1050	395
				d0	50	70	r2
				d1	625	555	r1
