# Supplementary material for: Collectivism-individualism: Strategic behavior in tacit coordination games
Source: PLoS One. 2020 Feb 4;15(2):e0226929. doi: 10.1371/journal.pone.0226929 (PMC6999890; doi:10.1371/journal.pone.0226929)
Supplement: S1 File — (ZIP) [file pone.0226929.s002.zip › CSV Data files/Ariel University (Israel)/AS_313313512_22_F.csv]

Game number	Game Time [Msec]	Time To first drag [Msec]	Reference point	Data point	X	Y	Connection
1	3615	1288
			r1		400	395
			r2		1100	395
				d1	550	227	r1
				d2	1075	557	r2
2	12735	2496
			r1		400	395
			r2		1100	395
				d1	375	555	r1
				d2	550	555	r1
				d3	1250	230	r2
				d4	1250	395	r2
3	27735	2520
			r1		400	395
			r2		1100	395
				d1	550	555	r1
				d2	725	555	r2
				d3	900	230	r2
4	5488	1929
			r1		400	395
			r2		1100	395
				d1	375	555	r1
				d2	725	227	r1
				d3	1075	555	r2
				d4	1250	555	r2
5	6008	1385
			r1		400	395
			r2		1100	395
				d1	200	227	r1
				d2	550	720	r2
				d3	900	230	r2
6	7088	1651
			r1		400	395
			r2		1100	395
				d1	200	75	r1
				d2	725	555	r1
				d3	900	555	r2
				d4	1250	75	r2
7	5096	2239
			r1		400	395
			r2		1100	395
				d1	725	395	r2
8	10288	1289
			r1		400	395
			r2		1100	395
				d1	725	235	r2
				d2	725	555	r1
9	69352	5216
			r1		360	395
			r2		1135	395
				d1	490	555	r1
				d2	800	75	r1
				d3	1265	395	r2
				d4	1420	555	r2
10	14312	2097
			r1		360	395
			r2		1135	395
				d1	490	555	r1
				d2	645	555	r1
				d3	800	555	r2
				d4	1110	75	r2
				d5	1425	235	r2
11	7217	1569
			r1		250	395
			r2		1050	395
				d0	825	395	r2
				d1	825	715	r1
				d2	825	230	r2
12	10105	1408
			r1		250	395
			r2		1050	395
				d0	425	555	r1
				d1	1225	555	r2
				d2	1425	70	r2
				d3	50	555	r1
13	6904	1424
			r1		250	395
			r2		1050	395
				d0	1425	555	r2
				d1	625	715	r1
14	10103	2088
			r1		250	395
			r2		1050	395
				d0	425	70	r2
				d1	625	230	r2
				d2	425	230	r1
