# Supplementary material for: Collectivism-individualism: Strategic behavior in tacit coordination games
Source: PLoS One. 2020 Feb 4;15(2):e0226929. doi: 10.1371/journal.pone.0226929 (PMC6999890; doi:10.1371/journal.pone.0226929)
Supplement: S1 File — (ZIP) [file pone.0226929.s002.zip › CSV Data files/Ariel University (Israel)/AS_313330045_22_M.csv]

Game number	Game Time [Msec]	Time To first drag [Msec]	Reference point	Data point	X	Y	Connection
1	10215	3216
			r1		400	395
			r2		1100	395
				d1	550	227	r1
				d2	1075	557	r2
2	9775	2392
			r1		400	395
			r2		1100	395
				d1	375	555	r1
				d2	550	555	r1
				d3	1250	230	r2
				d4	1250	395	r2
3	15320	7801
			r1		400	395
			r2		1100	395
				d1	550	555	r1
				d2	725	555	r2
				d3	900	230	r2
4	9321	1865
			r1		400	395
			r2		1100	395
				d1	375	555	r1
				d2	725	227	r1
				d3	1075	555	r2
				d4	1250	555	r2
5	12457	1624
			r1		400	395
			r2		1100	395
				d1	200	227	r1
				d2	550	720	r1
				d3	900	230	r2
6	9551	3048
			r1		400	395
			r2		1100	395
				d1	200	75	r1
				d2	725	555	r1
				d3	900	555	r2
				d4	1250	75	r2
7	2088	1376
			r1		400	395
			r2		1100	395
				d1	725	395	r2
8	5567	2575
			r1		400	395
			r2		1100	395
				d1	725	235	r1
				d2	725	555	r2
9	13064	3575
			r1		360	395
			r2		1135	395
				d1	490	555	r1
				d2	800	75	r1
				d3	1265	395	r2
				d4	1420	555	r2
10	14040	3447
			r1		360	395
			r2		1135	395
				d1	490	555	r1
				d2	645	555	r1
				d3	800	555	r2
				d4	1110	75	r2
				d5	1425	235	r2
11	8225	1537
			r1		250	395
			r2		1050	395
				d0	1225	715	r2
				d1	425	395	r1
				d2	225	230	r1
12	6568	2225
			r1		250	395
			r2		1050	395
				d0	625	555	r1
				d1	1025	555	r2
13	5392	1864
			r1		250	395
			r2		1050	395
				d0	425	395	r1
				d1	1225	70	r2
14	9928	3889
			r1		250	395
			r2		1050	395
				d0	825	395	r2
				d1	1225	715	r2
				d2	50	555	r1
				d3	50	555	r1
