# Supplementary material for: Collectivism-individualism: Strategic behavior in tacit coordination games
Source: PLoS One. 2020 Feb 4;15(2):e0226929. doi: 10.1371/journal.pone.0226929 (PMC6999890; doi:10.1371/journal.pone.0226929)
Supplement: S1 File — (ZIP) [file pone.0226929.s002.zip › CSV Data files/Ariel University (Israel)/AS_313354938_22_F.csv]

Game number	Game Time [Msec]	Time To first drag [Msec]	Reference point	Data point	X	Y	Connection
1	5016	1848
			r1		400	395
			r2		1100	395
				d1	550	227	r2
				d2	1075	557	r1
2	7392	1336
			r1		400	395
			r2		1100	395
				d1	375	555	r1
				d2	550	555	r1
				d3	1250	230	r2
				d4	1250	395	r2
3	6177	1152
			r1		400	395
			r2		1100	395
				d1	550	555	r1
				d2	725	555	r2
				d3	900	230	r1
4	7744	896
			r1		400	395
			r2		1100	395
				d1	375	555	r1
				d2	725	227	r2
				d3	1075	555	r2
				d4	1250	555	r1
5	39328	968
			r1		400	395
			r2		1100	395
				d1	200	227	r1
				d2	550	720	r1
				d3	900	230	r2
6	7896	1520
			r1		400	395
			r2		1100	395
				d1	200	75	r1
				d2	725	555	r1
				d3	900	555	r2
				d4	1250	75	r1
7	5623	1110
			r1		400	395
			r2		1100	395
				d1	725	395	r2
8	25200	9311
			r1		400	395
			r2		1100	395
				d1	725	235	r1
				d2	725	555	r2
9	15496	1536
			r1		360	395
			r2		1135	395
				d1	490	555	r1
				d2	800	75	r1
				d3	1265	395	r1
				d4	1420	555	r2
10	10152	1239
			r1		360	395
			r2		1135	395
				d1	490	555	r1
				d2	645	555	r2
				d3	800	555	r2
				d4	1110	75	r1
				d5	1425	235	r2
11	7440	2336
			r1		250	395
			r2		1050	395
				d0	625	70	r1
				d1	225	715	r1
12	8256	1432
			r1		250	395
			r2		1050	395
				d0	825	230	r2
				d1	225	230	r1
				d2	50	230	r1
				d3	50	70	r2
13	4112	992
			r1		250	395
			r2		1050	395
				d0	1025	555	r2
				d1	1425	70	r2
14	6776	1296
			r1		250	395
			r2		1050	395
				d0	1225	395	r2
				d1	1225	70	r1
