# Supplementary material for: Collectivism-individualism: Strategic behavior in tacit coordination games
Source: PLoS One. 2020 Feb 4;15(2):e0226929. doi: 10.1371/journal.pone.0226929 (PMC6999890; doi:10.1371/journal.pone.0226929)
Supplement: S1 File — (ZIP) [file pone.0226929.s002.zip › CSV Data files/Ariel University (Israel)/AS_313383184_22_F.csv]

Game number	Game Time [Msec]	Time To first drag [Msec]	Reference point	Data point	X	Y	Connection
1	6830	1233
			r1		400	395
			r2		1100	395
				d1	550	227	r1
				d2	1075	557	r2
2	10909	2051
			r1		400	395
			r2		1100	395
				d1	375	555	r1
				d2	550	555	r1
				d3	1250	230	r2
				d4	1250	395	r2
3	22665	1133
			r1		400	395
			r2		1100	395
				d1	550	555	r1
				d2	725	555	r2
				d3	900	230	r2
4	17024	1347
			r1		400	395
			r2		1100	395
				d1	375	555	r1
				d2	725	227	r1
				d3	1075	555	r2
				d4	1250	555	r2
5	51480	10504
			r1		400	395
			r2		1100	395
				d1	200	227	r1
				d2	550	720	r2
				d3	900	230	r2
6	54673	4137
			r1		400	395
			r2		1100	395
				d1	200	75	r2
				d2	725	555	r2
				d3	900	555	r1
				d4	1250	75	r1
7	8161	3200
			r1		400	395
			r2		1100	395
				d1	725	395	r2
8	8799	3335
			r1		400	395
			r2		1100	395
				d1	725	235	r2
				d2	725	555	r1
9	22585	3400
			r1		360	395
			r2		1135	395
				d1	490	555	r1
				d2	800	75	r1
				d3	1265	395	r2
				d4	1420	555	r2
10	53259	2473
			r1		360	395
			r2		1135	395
				d1	490	555	r1
				d2	645	555	r2
				d3	800	555	r2
				d4	1110	75	r2
				d5	1425	235	r2
11	19087	6470
			r1		250	395
			r2		1050	395
				d0	50	70	r2
				d1	1025	715	r1
12	14883	2144
			r1		250	395
			r2		1050	395
				d0	825	395	r2
				d1	225	70	r1
				d2	1025	230	r2
13	10056	1584
			r1		250	395
			r2		1050	395
				d0	1225	230	r2
				d1	50	395	r1
				d2	1225	555	r2
				d3	50	70	r1
14	14744	2590
			r1		250	395
			r2		1050	395
				d0	1225	395	r2
				d1	825	230	r1
