# Supplementary material for: Collectivism-individualism: Strategic behavior in tacit coordination games
Source: PLoS One. 2020 Feb 4;15(2):e0226929. doi: 10.1371/journal.pone.0226929 (PMC6999890; doi:10.1371/journal.pone.0226929)
Supplement: S1 File — (ZIP) [file pone.0226929.s002.zip › CSV Data files/Ariel University (Israel)/AS_313384729_22_F.csv]

Game number	Game Time [Msec]	Time To first drag [Msec]	Reference point	Data point	X	Y	Connection
1	6119	1360
			r1		400	395
			r2		1100	395
				d1	550	227	r1
				d2	1075	557	r2
2	14880	1823
			r1		400	395
			r2		1100	395
				d1	375	555	r1
				d2	550	555	r1
				d3	1250	230	r2
				d4	1250	395	r2
3	22880	2472
			r1		400	395
			r2		1100	395
				d1	550	555	r1
				d2	725	555	r1
				d3	900	230	r2
4	11152	1903
			r1		400	395
			r2		1100	395
				d1	375	555	r1
				d2	725	227	r1
				d3	1075	555	r2
				d4	1250	555	r2
5	8583	3543
			r1		400	395
			r2		1100	395
				d1	200	227	r1
				d2	550	720	r1
				d3	900	230	r2
6	10680	2032
			r1		400	395
			r2		1100	395
				d1	200	75	r1
				d2	725	555	r1
				d3	900	555	r2
				d4	1250	75	r2
7	4128	1703
			r1		400	395
			r2		1100	395
				d1	725	395	r2
8	6368	1439
			r1		400	395
			r2		1100	395
				d1	725	235	r1
				d2	725	555	r2
9	10264	1864
			r1		360	395
			r2		1135	395
				d1	490	555	r1
				d2	800	75	r2
				d3	1265	395	r2
				d4	1420	555	r2
10	14785	2801
			r1		360	395
			r2		1135	395
				d1	490	555	r1
				d2	645	555	r1
				d3	800	555	r1
				d4	1110	75	r2
				d5	1425	235	r2
11	12512	3903
			r1		250	395
			r2		1050	395
				d0	1025	715	r2
				d1	50	230	r1
				d2	425	395	r2
				d3	425	555	r1
12	6879	2055
			r1		250	395
			r2		1050	395
				d0	1025	70	r2
				d1	1425	70	r2
				d2	50	70	r1
13	3913	1457
			r1		250	395
			r2		1050	395
				d0	50	230	r1
				d1	1425	230	r2
14	17856	1927
			r1		250	395
			r2		1050	395
				d0	50	395	r1
				d1	425	70	r2
				d2	225	555	r2
				d3	50	555	r1
