# Supplementary material for: Collectivism-individualism: Strategic behavior in tacit coordination games
Source: PLoS One. 2020 Feb 4;15(2):e0226929. doi: 10.1371/journal.pone.0226929 (PMC6999890; doi:10.1371/journal.pone.0226929)
Supplement: S1 File — (ZIP) [file pone.0226929.s002.zip › CSV Data files/Ariel University (Israel)/AS_313391252_22_F.csv]

Game number	Game Time [Msec]	Time To first drag [Msec]	Reference point	Data point	X	Y	Connection
1	4777	1842
			r1		400	395
			r2		1100	395
				d1	550	227	r1
				d2	1075	557	r2
2	7544	2330
			r1		400	395
			r2		1100	395
				d1	375	555	r1
				d2	550	555	r1
				d3	1250	230	r2
				d4	1250	395	r2
3	175295	153566
			r1		400	395
			r2		1100	395
				d1	550	555	r1
				d2	725	555	r2
				d3	900	230	r2
4	7976	1584
			r1		400	395
			r2		1100	395
				d1	375	555	r1
				d2	725	227	r2
				d3	1075	555	r1
				d4	1250	555	r2
5	7696	1832
			r1		400	395
			r2		1100	395
				d1	200	227	r1
				d2	550	720	r1
				d3	900	230	r2
6	9424	1792
			r1		400	395
			r2		1100	395
				d1	200	75	r1
				d2	725	555	r2
				d3	900	555	r2
				d4	1250	75	r1
7	2840	1409
			r1		400	395
			r2		1100	395
				d1	725	395	r2
8	4223	1528
			r1		400	395
			r2		1100	395
				d1	725	235	r1
				d2	725	555	r1
9	9448	1784
			r1		360	395
			r2		1135	395
				d1	490	555	r1
				d2	800	75	r1
				d3	1265	395	r2
				d4	1420	555	r2
10	10976	1768
			r1		360	395
			r2		1135	395
				d1	490	555	r1
				d2	645	555	r1
				d3	800	555	r2
				d4	1110	75	r2
				d5	1425	235	r2
11	4248	1328
			r1		250	395
			r2		1050	395
				d0	225	555	r1
				d1	1225	555	r2
12	8184	1576
			r1		250	395
			r2		1050	395
				d0	825	230	r2
				d1	425	70	r1
				d2	1225	395	r2
				d3	1425	555	r2
13	5584	1424
			r1		250	395
			r2		1050	395
				d0	1225	230	r2
				d1	50	555	r1
				d2	225	715	r1
14	6904	1808
			r1		250	395
			r2		1050	395
				d0	625	395	r1
				d1	625	555	r1
				d2	1425	70	r2
