# Supplementary material for: Collectivism-individualism: Strategic behavior in tacit coordination games
Source: PLoS One. 2020 Feb 4;15(2):e0226929. doi: 10.1371/journal.pone.0226929 (PMC6999890; doi:10.1371/journal.pone.0226929)
Supplement: S1 File — (ZIP) [file pone.0226929.s002.zip › CSV Data files/Ariel University (Israel)/AS_313450157_22_F.csv]

Game number	Game Time [Msec]	Time To first drag [Msec]	Reference point	Data point	X	Y	Connection
1	3655	1095
			r1		400	395
			r2		1100	395
				d1	550	227	r1
				d2	1075	557	r2
2	8696	976
			r1		400	395
			r2		1100	395
				d1	375	555	r1
				d2	550	555	r1
				d3	1250	230	r2
				d4	1250	395	r2
3	3776	1016
			r1		400	395
			r2		1100	395
				d1	550	555	r2
				d2	725	555	r2
				d3	900	230	r2
4	7424	1128
			r1		400	395
			r2		1100	395
				d1	375	555	r2
				d2	725	227	r2
				d3	1075	555	r2
				d4	1250	555	r2
5	25064	3047
			r1		400	395
			r2		1100	395
				d1	200	227	r2
				d2	550	720	r2
				d3	900	230	r2
6	6223	1375
			r1		400	395
			r2		1100	395
				d1	200	75	r1
				d2	725	555	r1
				d3	900	555	r2
				d4	1250	75	r2
7	3727	2087
			r1		400	395
			r2		1100	395
				d1	725	395	r2
8	13089	1240
			r1		400	395
			r2		1100	395
				d1	725	235	r2
				d2	725	555	r2
9	12057	3120
			r1		360	395
			r2		1135	395
				d1	490	555	r2
				d2	800	75	r2
				d3	1265	395	r2
				d4	1420	555	r2
10	10488	1496
			r1		360	395
			r2		1135	395
				d1	490	555	r2
				d2	645	555	r2
				d3	800	555	r2
				d4	1110	75	r2
				d5	1425	235	r2
11	5624	1056
			r1		250	395
			r2		1050	395
				d0	1225	70	r2
				d1	1025	230	r2
12	3320	896
			r1		250	395
			r2		1050	395
				d0	825	230	r2
				d1	425	230	r1
13	10088	1560
			r1		250	395
			r2		1050	395
				d0	425	395	r2
				d1	425	715	r2
				d2	1225	715	r2
				d3	625	230	r2
14	6656	1328
			r1		250	395
			r2		1050	395
				d0	1425	230	r2
				d1	225	555	r1
				d2	50	395	r1
				d3	1425	555	r2
