# Supplementary material for: Collectivism-individualism: Strategic behavior in tacit coordination games
Source: PLoS One. 2020 Feb 4;15(2):e0226929. doi: 10.1371/journal.pone.0226929 (PMC6999890; doi:10.1371/journal.pone.0226929)
Supplement: S1 File — (ZIP) [file pone.0226929.s002.zip › CSV Data files/Ariel University (Israel)/AS_313515090_22_F.csv]

Game number	Game Time [Msec]	Time To first drag [Msec]	Reference point	Data point	X	Y	Connection
1	8168	3609
			r1		400	395
			r2		1100	395
				d1	550	227	r1
				d2	1075	557	r2
2	7143	2151
			r1		400	395
			r2		1100	395
				d1	375	555	r1
				d2	550	555	r1
				d3	1250	230	r2
				d4	1250	395	r2
3	6225	1985
			r1		400	395
			r2		1100	395
				d1	550	555	r1
				d2	725	555	r1
				d3	900	230	r2
4	9608	3559
			r1		400	395
			r2		1100	395
				d1	375	555	r1
				d2	725	227	r1
				d3	1075	555	r2
				d4	1250	555	r2
5	5567	1184
			r1		400	395
			r2		1100	395
				d1	200	227	r1
				d2	550	720	r1
				d3	900	230	r2
6	8496	2071
			r1		400	395
			r2		1100	395
				d1	200	75	r1
				d2	725	555	r1
				d3	900	555	r2
				d4	1250	75	r2
7	6984	2631
			r1		400	395
			r2		1100	395
				d1	725	395	r2
8	5073	1264
			r1		400	395
			r2		1100	395
				d1	725	235	r2
				d2	725	555	r1
9	5968	1704
			r1		360	395
			r2		1135	395
				d1	490	555	r1
				d2	800	75	r1
				d3	1265	395	r2
				d4	1420	555	r2
10	8504	1912
			r1		360	395
			r2		1135	395
				d1	490	555	r1
				d2	645	555	r1
				d3	800	555	r2
				d4	1110	75	r2
				d5	1425	235	r2
11	13374	2919
			r1		250	395
			r2		1050	395
				d0	1025	230	r2
				d1	625	395	r1
12	5576	2336
			r1		250	395
			r2		1050	395
				d0	50	555	r1
				d1	625	395	r2
13	26400	12001
			r1		250	395
			r2		1050	395
				d0	825	395	r1
				d1	425	715	r2
				d2	1025	230	r2
14	4112	1128
			r1		250	395
			r2		1050	395
				d0	225	70	r1
				d1	1025	715	r2
