# Supplementary material for: Collectivism-individualism: Strategic behavior in tacit coordination games
Source: PLoS One. 2020 Feb 4;15(2):e0226929. doi: 10.1371/journal.pone.0226929 (PMC6999890; doi:10.1371/journal.pone.0226929)
Supplement: S1 File — (ZIP) [file pone.0226929.s002.zip › CSV Data files/Ariel University (Israel)/AS_313523896_23_F.csv]

Game number	Game Time [Msec]	Time To first drag [Msec]	Reference point	Data point	X	Y	Connection
1	7329	1976
			r1		400	395
			r2		1100	395
				d1	550	227	r1
				d2	1075	557	r2
2	6280	1504
			r1		400	395
			r2		1100	395
				d1	375	555	r1
				d2	550	555	r1
				d3	1250	230	r2
				d4	1250	395	r2
3	3952	1264
			r1		400	395
			r2		1100	395
				d1	550	555	r1
				d2	725	555	r1
				d3	900	230	r2
4	8752	1344
			r1		400	395
			r2		1100	395
				d1	375	555	r1
				d2	725	227	r2
				d3	1075	555	r2
				d4	1250	555	r2
5	5960	1511
			r1		400	395
			r2		1100	395
				d1	200	227	r1
				d2	550	720	r1
				d3	900	230	r2
6	17327	6047
			r1		400	395
			r2		1100	395
				d1	200	75	r1
				d2	725	555	r2
				d3	900	555	r1
				d4	1250	75	r2
7	4809	2960
			r1		400	395
			r2		1100	395
				d1	725	395	r1
8	3697	1080
			r1		400	395
			r2		1100	395
				d1	725	235	r2
				d2	725	555	r1
9	16287	5070
			r1		360	395
			r2		1135	395
				d1	490	555	r1
				d2	800	75	r2
				d3	1265	395	r2
				d4	1420	555	r2
10	16472	1336
			r1		360	395
			r2		1135	395
				d1	490	555	r1
				d2	645	555	r1
				d3	800	555	r2
				d4	1110	75	r2
				d5	1425	235	r2
11	7304	1831
			r1		250	395
			r2		1050	395
				d0	1225	715	r2
				d1	225	70	r1
				d2	50	70	r1
				d3	625	230	r2
12	5175	1742
			r1		250	395
			r2		1050	395
				d0	225	70	r1
				d1	825	230	r2
13	5328	1416
			r1		250	395
			r2		1050	395
				d0	1225	555	r2
				d1	425	715	r1
14	6551	1615
			r1		250	395
			r2		1050	395
				d0	1225	70	r2
				d1	425	395	r1
				d2	225	555	r1
