# Supplementary material for: Collectivism-individualism: Strategic behavior in tacit coordination games
Source: PLoS One. 2020 Feb 4;15(2):e0226929. doi: 10.1371/journal.pone.0226929 (PMC6999890; doi:10.1371/journal.pone.0226929)
Supplement: S1 File — (ZIP) [file pone.0226929.s002.zip › CSV Data files/Ariel University (Israel)/AS_313563009_22_F.csv]

Game number	Game Time [Msec]	Time To first drag [Msec]	Reference point	Data point	X	Y	Connection
1	4176	1456
			r1		400	395
			r2		1100	395
				d1	550	227	r1
				d2	1075	557	r2
2	10825	1345
			r1		400	395
			r2		1100	395
				d1	375	555	r1
				d2	550	555	r1
				d3	1250	230	r2
				d4	1250	395	r2
3	8920	1912
			r1		400	395
			r2		1100	395
				d1	550	555	r1
				d2	725	555	r1
				d3	900	230	r2
4	9431	1736
			r1		400	395
			r2		1100	395
				d1	375	555	r1
				d2	725	227	r1
				d3	1075	555	r2
				d4	1250	555	r2
5	8768	4072
			r1		400	395
			r2		1100	395
				d1	200	227	r1
				d2	550	720	r1
				d3	900	230	r2
6	16433	2097
			r1		400	395
			r2		1100	395
				d1	200	75	r1
				d2	725	555	r1
				d3	900	555	r2
				d4	1250	75	r2
7	5233	2098
			r1		400	395
			r2		1100	395
				d1	725	395	r2
8	3967	1024
			r1		400	395
			r2		1100	395
				d1	725	235	r2
				d2	725	555	r1
9	12463	1631
			r1		360	395
			r2		1135	395
				d1	490	555	r1
				d2	800	75	r2
				d3	1265	395	r2
				d4	1420	555	r2
10	11529	1833
			r1		360	395
			r2		1135	395
				d1	490	555	r1
				d2	645	555	r1
				d3	800	555	r2
				d4	1110	75	r2
				d5	1425	235	r2
11	6033	1417
			r1		250	395
			r2		1050	395
				d0	225	70	r1
				d1	825	395	r2
				d2	1225	230	r2
				d3	1025	715	r2
12	5175	1648
			r1		250	395
			r2		1050	395
				d0	425	715	r1
				d1	1425	230	r2
13	6272	1953
			r1		250	395
			r2		1050	395
				d0	825	715	r2
				d1	1225	230	r2
14	22446	1695
			r1		250	395
			r2		1050	395
				d0	625	230	r1
				d1	825	395	r2
				d2	1225	230	r2
