# Supplementary material for: Collectivism-individualism: Strategic behavior in tacit coordination games
Source: PLoS One. 2020 Feb 4;15(2):e0226929. doi: 10.1371/journal.pone.0226929 (PMC6999890; doi:10.1371/journal.pone.0226929)
Supplement: S1 File — (ZIP) [file pone.0226929.s002.zip › CSV Data files/Ariel University (Israel)/AS_313580359_23_M.csv]

Game number	Game Time [Msec]	Time To first drag [Msec]	Reference point	Data point	X	Y	Connection
1	2904	968
			r1		400	395
			r2		1100	395
				d1	550	227	r1
				d2	1075	557	r2
2	5970	840
			r1		400	395
			r2		1100	395
				d1	375	555	r1
				d2	550	555	r1
				d3	1250	230	r2
				d4	1250	395	r2
3	6048	1256
			r1		400	395
			r2		1100	395
				d1	550	555	r1
				d2	725	555	r1
				d3	900	230	r2
4	7480	1208
			r1		400	395
			r2		1100	395
				d1	375	555	r1
				d2	725	227	r1
				d3	1075	555	r2
				d4	1250	555	r2
5	4807	726
			r1		400	395
			r2		1100	395
				d1	200	227	r1
				d2	550	720	r1
				d3	900	230	r2
6	6823	1080
			r1		400	395
			r2		1100	395
				d1	200	75	r1
				d2	725	555	r2
				d3	900	555	r2
				d4	1250	75	r2
7	2761	1079
			r1		400	395
			r2		1100	395
				d1	725	395	r2
8	4440	1184
			r1		400	395
			r2		1100	395
				d1	725	235	r2
				d2	725	555	r1
9	8527	1287
			r1		360	395
			r2		1135	395
				d1	490	555	r1
				d2	800	75	r2
				d3	1265	395	r2
				d4	1420	555	r2
10	8281	1017
			r1		360	395
			r2		1135	395
				d1	490	555	r1
				d2	645	555	r1
				d3	800	555	r2
				d4	1110	75	r2
				d5	1425	235	r2
11	5832	839
			r1		250	395
			r2		1050	395
				d0	225	555	r1
				d1	50	715	r1
				d2	1225	715	r2
12	4528	992
			r1		250	395
			r2		1050	395
				d0	1225	395	r2
				d1	1225	715	r1
13	8647	1096
			r1		250	395
			r2		1050	395
				d0	625	715	r1
				d1	625	70	r1
				d2	825	555	r2
				d3	1425	230	r2
14	6175	1215
			r1		250	395
			r2		1050	395
				d0	425	70	r1
				d1	425	715	r1
				d2	1425	715	r2
				d3	225	555	r1
