# Supplementary material for: Collectivism-individualism: Strategic behavior in tacit coordination games
Source: PLoS One. 2020 Feb 4;15(2):e0226929. doi: 10.1371/journal.pone.0226929 (PMC6999890; doi:10.1371/journal.pone.0226929)
Supplement: S1 File — (ZIP) [file pone.0226929.s002.zip › CSV Data files/Ariel University (Israel)/AS_314772690_21_M.csv]

Game number	Game Time [Msec]	Time To first drag [Msec]	Reference point	Data point	X	Y	Connection
1	9031	4896
			r1		400	395
			r2		1100	395
				d1	550	227	r2
				d2	1075	557	r2
2	14201	2777
			r1		400	395
			r2		1100	395
				d1	375	555	r1
				d2	550	555	r1
				d3	1250	230	r2
				d4	1250	395	r2
3	6809	1753
			r1		400	395
			r2		1100	395
				d1	550	555	r1
				d2	725	555	r2
				d3	900	230	r2
4	9848	2592
			r1		400	395
			r2		1100	395
				d1	375	555	r1
				d2	725	227	r1
				d3	1075	555	r2
				d4	1250	555	r2
5	22175	2679
			r1		400	395
			r2		1100	395
				d1	200	227	r1
				d2	550	720	r1
				d3	900	230	r1
6	12569	1265
			r1		400	395
			r2		1100	395
				d1	200	75	r1
				d2	725	555	r1
				d3	900	555	r2
				d4	1250	75	r2
7	4656	4232
			r1		400	395
			r2		1100	395
				d1	725	395	r2
8	39320	2504
			r1		400	395
			r2		1100	395
				d1	725	235	r2
				d2	725	555	r1
9	19888	7305
			r1		360	395
			r2		1135	395
				d1	490	555	r1
				d2	800	75	r1
				d3	1265	395	r2
				d4	1420	555	r2
10	18631	2008
			r1		360	395
			r2		1135	395
				d1	490	555	r1
				d2	645	555	r1
				d3	800	555	r2
				d4	1110	75	r2
				d5	1425	235	r2
11	15840	2344
			r1		250	395
			r2		1050	395
				d0	1225	395	r2
				d1	825	555	r2
12	10984	1560
			r1		250	395
			r2		1050	395
				d0	625	70	r1
				d1	1225	555	r2
13	21480	6521
			r1		250	395
			r2		1050	395
				d0	625	70	r1
				d1	625	715	r1
				d2	1425	555	r2
14	6863	1464
			r1		250	395
			r2		1050	395
				d0	50	395	r1
				d1	1025	555	r2
