# Supplementary material for: Collectivism-individualism: Strategic behavior in tacit coordination games
Source: PLoS One. 2020 Feb 4;15(2):e0226929. doi: 10.1371/journal.pone.0226929 (PMC6999890; doi:10.1371/journal.pone.0226929)
Supplement: S1 File — (ZIP) [file pone.0226929.s002.zip › CSV Data files/Ariel University (Israel)/AS_315150730_18_F.csv]

Game number	Game Time [Msec]	Time To first drag [Msec]	Reference point	Data point	X	Y	Connection
1	7657	2160
			r1		400	395
			r2		1100	395
				d1	550	227	r1
				d2	1075	557	r2
2	10065	2328
			r1		400	395
			r2		1100	395
				d1	375	555	r1
				d2	550	555	r1
				d3	1250	230	r2
				d4	1250	395	r2
3	16376	3408
			r1		400	395
			r2		1100	395
				d1	550	555	r1
				d2	725	555	r2
				d3	900	230	r2
4	9823	1655
			r1		400	395
			r2		1100	395
				d1	375	555	r1
				d2	725	227	r1
				d3	1075	555	r2
				d4	1250	555	r2
5	10367	1847
			r1		400	395
			r2		1100	395
				d1	200	227	r1
				d2	550	720	r1
				d3	900	230	r2
6	7511	1344
			r1		400	395
			r2		1100	395
				d1	200	75	r1
				d2	725	555	r1
				d3	900	555	r2
				d4	1250	75	r2
7	6815	3863
			r1		400	395
			r2		1100	395
				d1	725	395	r2
8	9193	3080
			r1		400	395
			r2		1100	395
				d1	725	235	r2
				d2	725	555	r1
9	22057	4825
			r1		360	395
			r2		1135	395
				d1	490	555	r1
				d2	800	75	r1
				d3	1265	395	r2
				d4	1420	555	r2
10	17096	1664
			r1		360	395
			r2		1135	395
				d1	490	555	r1
				d2	645	555	r1
				d3	800	555	r2
				d4	1110	75	r2
				d5	1425	235	r2
11	7953	1320
			r1		250	395
			r2		1050	395
				d0	825	555	r2
				d1	825	555	r2
				d2	425	70	r1
				d3	225	555	r1
12	8983	1543
			r1		250	395
			r2		1050	395
				d0	1025	555	r2
				d1	225	715	r1
				d2	1225	70	r2
13	9193	1096
			r1		250	395
			r2		1050	395
				d0	625	230	r1
				d1	1025	715	r2
				d2	625	395	r2
				d3	50	715	r1
14	19448	2783
			r1		250	395
			r2		1050	395
				d0	1225	395	r2
				d1	1225	230	r2
				d2	425	70	r1
