# Supplementary material for: Collectivism-individualism: Strategic behavior in tacit coordination games
Source: PLoS One. 2020 Feb 4;15(2):e0226929. doi: 10.1371/journal.pone.0226929 (PMC6999890; doi:10.1371/journal.pone.0226929)
Supplement: S1 File — (ZIP) [file pone.0226929.s002.zip › CSV Data files/Ariel University (Israel)/AS_315364141_21_F.csv]

Game number	Game Time [Msec]	Time To first drag [Msec]	Reference point	Data point	X	Y	Connection
1	3784	1287
			r1		400	395
			r2		1100	395
				d1	550	227	r1
				d2	1075	557	r2
2	10032	1200
			r1		400	395
			r2		1100	395
				d1	375	555	r1
				d2	550	555	r1
				d3	1250	230	r2
				d4	1250	395	r2
3	5592	1240
			r1		400	395
			r2		1100	395
				d1	550	555	r1
				d2	725	555	r1
				d3	900	230	r2
4	5456	1240
			r1		400	395
			r2		1100	395
				d1	375	555	r1
				d2	725	227	r2
				d3	1075	555	r2
				d4	1250	555	r2
5	6136	1440
			r1		400	395
			r2		1100	395
				d1	200	227	r1
				d2	550	720	r1
				d3	900	230	r2
6	5440	1032
			r1		400	395
			r2		1100	395
				d1	200	75	r1
				d2	725	555	r2
				d3	900	555	r2
				d4	1250	75	r2
7	2376	1016
			r1		400	395
			r2		1100	395
				d1	725	395	r2
8	4664	960
			r1		400	395
			r2		1100	395
				d1	725	235	r2
				d2	725	555	r1
9	6664	1728
			r1		360	395
			r2		1135	395
				d1	490	555	r1
				d2	800	75	r2
				d3	1265	395	r2
				d4	1420	555	r2
10	18793	1072
			r1		360	395
			r2		1135	395
				d1	490	555	r1
				d2	645	555	r1
				d3	800	555	r2
				d4	1110	75	r2
				d5	1425	235	r2
11	14391	4392
			r1		250	395
			r2		1050	395
				d0	425	70	r2
				d1	50	395	r1
12	12304	1328
			r1		250	395
			r2		1050	395
				d0	1425	230	r2
				d1	825	70	r2
				d2	50	230	r1
				d3	625	555	r1
13	4760	1240
			r1		250	395
			r2		1050	395
				d0	1425	395	r2
				d1	50	395	r1
				d2	625	70	r2
14	3696	1480
			r1		250	395
			r2		1050	395
				d0	625	715	r1
				d1	625	230	r2
