# Supplementary material for: Collectivism-individualism: Strategic behavior in tacit coordination games
Source: PLoS One. 2020 Feb 4;15(2):e0226929. doi: 10.1371/journal.pone.0226929 (PMC6999890; doi:10.1371/journal.pone.0226929)
Supplement: S1 File — (ZIP) [file pone.0226929.s002.zip › CSV Data files/Ariel University (Israel)/AS_315451492_22_F.csv]

Game number	Game Time [Msec]	Time To first drag [Msec]	Reference point	Data point	X	Y	Connection
1	4177	1408
			r1		400	395
			r2		1100	395
				d1	550	227	r1
				d2	1075	557	r2
2	21849	1608
			r1		400	395
			r2		1100	395
				d1	375	555	r1
				d2	550	555	r1
				d3	1250	230	r2
				d4	1250	395	r2
3	9848	2272
			r1		400	395
			r2		1100	395
				d1	550	555	r1
				d2	725	555	r1
				d3	900	230	r2
4	14287	1719
			r1		400	395
			r2		1100	395
				d1	375	555	r1
				d2	725	227	r1
				d3	1075	555	r2
				d4	1250	555	r2
5	11951	1855
			r1		400	395
			r2		1100	395
				d1	200	227	r1
				d2	550	720	r1
				d3	900	230	r2
6	10464	2720
			r1		400	395
			r2		1100	395
				d1	200	75	r1
				d2	725	555	r1
				d3	900	555	r2
				d4	1250	75	r2
7	5184	1120
			r1		400	395
			r2		1100	395
				d1	725	395	r1
8	22472	2240
			r1		400	395
			r2		1100	395
				d1	725	235	r1
				d2	725	555	r2
9	37199	2287
			r1		360	395
			r2		1135	395
				d1	490	555	r1
				d2	800	75	r1
				d3	1265	395	r2
				d4	1420	555	r2
10	254167	2752
			r1		360	395
			r2		1135	395
				d1	490	555	r1
				d2	645	555	r1
				d3	800	555	r2
				d4	1110	75	r2
				d5	1425	235	r2
11	7880	1008
			r1		250	395
			r2		1050	395
				d0	625	715	r1
				d1	50	715	r1
				d2	825	395	r2
12	28991	1367
			r1		250	395
			r2		1050	395
				d0	1025	715	r2
				d1	625	395	r2
				d2	225	230	r1
13	6041	1368
			r1		250	395
			r2		1050	395
				d0	825	395	r2
				d1	225	230	r1
				d2	1225	395	r2
				d3	50	230	r1
14	8415	1383
			r1		250	395
			r2		1050	395
				d0	625	715	r1
				d1	225	230	r1
				d2	1225	70	r2
				d3	1425	715	r2
