# Supplementary material for: Collectivism-individualism: Strategic behavior in tacit coordination games
Source: PLoS One. 2020 Feb 4;15(2):e0226929. doi: 10.1371/journal.pone.0226929 (PMC6999890; doi:10.1371/journal.pone.0226929)
Supplement: S1 File — (ZIP) [file pone.0226929.s002.zip › CSV Data files/Ariel University (Israel)/AS_315569780_22_M.csv]

Game number	Game Time [Msec]	Time To first drag [Msec]	Reference point	Data point	X	Y	Connection
1	15184	7599
			r1		400	395
			r2		1100	395
				d1	550	227	r1
				d2	1075	557	r2
2	8559	2183
			r1		400	395
			r2		1100	395
				d1	375	555	r1
				d2	550	555	r1
				d3	1250	230	r2
				d4	1250	395	r2
3	9632	4399
			r1		400	395
			r2		1100	395
				d1	550	555	r1
				d2	725	555	r2
				d3	900	230	r2
4	23888	5920
			r1		400	395
			r2		1100	395
				d1	375	555	r1
				d2	725	227	r1
				d3	1075	555	r2
				d4	1250	555	r2
5	15456	5839
			r1		400	395
			r2		1100	395
				d1	200	227	r1
				d2	550	720	r1
				d3	900	230	r2
6	12905	2378
			r1		400	395
			r2		1100	395
				d1	200	75	r1
				d2	725	555	r2
				d3	900	555	r2
				d4	1250	75	r1
7	8120	1872
			r1		400	395
			r2		1100	395
				d1	725	395	r2
8	4376	1856
			r1		400	395
			r2		1100	395
				d1	725	235	r1
				d2	725	555	r1
9	10297	2721
			r1		360	395
			r2		1135	395
				d1	490	555	r1
				d2	800	75	r1
				d3	1265	395	r1
				d4	1420	555	r2
10	27656	3583
			r1		360	395
			r2		1135	395
				d1	490	555	r1
				d2	645	555	r1
				d3	800	555	r2
				d4	1110	75	r2
				d5	1425	235	r2
11	11711	2216
			r1		250	395
			r2		1050	395
				d0	1225	230	r2
				d1	50	715	r2
				d2	625	555	r2
				d3	1425	395	r2
12	19432	6711
			r1		250	395
			r2		1050	395
				d0	625	70	r2
				d1	625	230	r1
13	10479	3320
			r1		250	395
			r2		1050	395
				d0	1025	70	r2
				d1	1225	715	r2
				d2	225	230	r2
14	7392	1975
			r1		250	395
			r2		1050	395
				d0	225	230	r1
				d1	50	70	r2
				d2	425	395	r1
				d3	225	715	r1
