# Supplementary material for: Collectivism-individualism: Strategic behavior in tacit coordination games
Source: PLoS One. 2020 Feb 4;15(2):e0226929. doi: 10.1371/journal.pone.0226929 (PMC6999890; doi:10.1371/journal.pone.0226929)
Supplement: S1 File — (ZIP) [file pone.0226929.s002.zip › CSV Data files/Ariel University (Israel)/AS_316072123_21_F.csv]

Game number	Game Time [Msec]	Time To first drag [Msec]	Reference point	Data point	X	Y	Connection
1	4080	1145
			r1		400	395
			r2		1100	395
				d1	550	227	r1
				d2	1075	557	r2
2	6152	1472
			r1		400	395
			r2		1100	395
				d1	375	555	r1
				d2	550	555	r1
				d3	1250	230	r2
				d4	1250	395	r2
3	4448	1232
			r1		400	395
			r2		1100	395
				d1	550	555	r1
				d2	725	555	r2
				d3	900	230	r2
4	8200	2072
			r1		400	395
			r2		1100	395
				d1	375	555	r1
				d2	725	227	r1
				d3	1075	555	r2
				d4	1250	555	r2
5	6496	1120
			r1		400	395
			r2		1100	395
				d1	200	227	r1
				d2	550	720	r1
				d3	900	230	r2
6	7473	1346
			r1		400	395
			r2		1100	395
				d1	200	75	r1
				d2	725	555	r1
				d3	900	555	r2
				d4	1250	75	r2
7	8271	1903
			r1		400	395
			r2		1100	395
				d1	725	395	r2
8	4711	1560
			r1		400	395
			r2		1100	395
				d1	725	235	r2
				d2	725	555	r1
9	8640	1760
			r1		360	395
			r2		1135	395
				d1	490	555	r1
				d2	800	75	r2
				d3	1265	395	r2
				d4	1420	555	r2
10	8472	1336
			r1		360	395
			r2		1135	395
				d1	490	555	r1
				d2	645	555	r1
				d3	800	555	r2
				d4	1110	75	r2
				d5	1425	235	r2
11	6664	1639
			r1		250	395
			r2		1050	395
				d0	1425	70	r2
				d1	425	715	r1
				d2	825	230	r2
				d3	1425	395	r2
12	57271	2846
			r1		250	395
			r2		1050	395
				d0	1025	230	r2
				d1	625	70	r1
				d2	1425	395	r2
				d3	225	70	r1
13	6328	1199
			r1		250	395
			r2		1050	395
				d0	425	230	r1
				d1	625	715	r2
				d2	825	715	r2
14	7992	2895
			r1		250	395
			r2		1050	395
				d0	1425	715	r2
				d1	625	395	r1
				d2	1025	715	r2
