# Supplementary material for: Collectivism-individualism: Strategic behavior in tacit coordination games
Source: PLoS One. 2020 Feb 4;15(2):e0226929. doi: 10.1371/journal.pone.0226929 (PMC6999890; doi:10.1371/journal.pone.0226929)
Supplement: S1 File — (ZIP) [file pone.0226929.s002.zip › CSV Data files/Ariel University (Israel)/AS_316080621_21_F.csv]

Game number	Game Time [Msec]	Time To first drag [Msec]	Reference point	Data point	X	Y	Connection
1	106664	24047
			r1		400	395
			r2		1100	395
				d1	550	227	r1
				d2	1075	557	r2
2	11311	1695
			r1		400	395
			r2		1100	395
				d1	375	555	r1
				d2	550	555	r1
				d3	1250	230	r2
				d4	1250	395	r2
3	7488	1160
			r1		400	395
			r2		1100	395
				d1	550	555	r1
				d2	725	555	r1
				d3	900	230	r2
4	11584	1167
			r1		400	395
			r2		1100	395
				d1	375	555	r1
				d2	725	227	r1
				d3	1075	555	r2
				d4	1250	555	r2
5	12904	2880
			r1		400	395
			r2		1100	395
				d1	200	227	r1
				d2	550	720	r1
				d3	900	230	r2
6	13609	1456
			r1		400	395
			r2		1100	395
				d1	200	75	r1
				d2	725	555	r1
				d3	900	555	r2
				d4	1250	75	r2
7	4176	1520
			r1		400	395
			r2		1100	395
				d1	725	395	r2
8	5616	1200
			r1		400	395
			r2		1100	395
				d1	725	235	r1
				d2	725	555	r2
9	12216	1232
			r1		360	395
			r2		1135	395
				d1	490	555	r1
				d2	800	75	r1
				d3	1265	395	r2
				d4	1420	555	r2
10	16904	1664
			r1		360	395
			r2		1135	395
				d1	490	555	r1
				d2	645	555	r1
				d3	800	555	r1
				d4	1110	75	r2
				d5	1425	235	r2
11	4184	1304
			r1		250	395
			r2		1050	395
				d0	1425	555	r2
				d1	1225	230	r2
12	12463	2543
			r1		250	395
			r2		1050	395
				d0	425	715	r1
				d1	1425	715	r2
13	11528	1160
			r1		250	395
			r2		1050	395
				d0	225	70	r1
				d1	1225	395	r2
				d2	625	715	r1
				d3	1225	230	r2
14	9488	1416
			r1		250	395
			r2		1050	395
				d0	1225	715	r2
				d1	225	715	r1
				d2	1425	230	r2
