# Supplementary material for: Collectivism-individualism: Strategic behavior in tacit coordination games
Source: PLoS One. 2020 Feb 4;15(2):e0226929. doi: 10.1371/journal.pone.0226929 (PMC6999890; doi:10.1371/journal.pone.0226929)
Supplement: S1 File — (ZIP) [file pone.0226929.s002.zip › CSV Data files/Ariel University (Israel)/AS_316094846_21_F.csv]

Game number	Game Time [Msec]	Time To first drag [Msec]	Reference point	Data point	X	Y	Connection
1	3928	1560
			r1		400	395
			r2		1100	395
				d1	550	227	r1
				d2	1075	557	r2
2	6064	1536
			r1		400	395
			r2		1100	395
				d1	375	555	r1
				d2	550	555	r1
				d3	1250	230	r2
				d4	1250	395	r2
3	5312	1368
			r1		400	395
			r2		1100	395
				d1	550	555	r1
				d2	725	555	r1
				d3	900	230	r2
4	4815	999
			r1		400	395
			r2		1100	395
				d1	375	555	r1
				d2	725	227	r1
				d3	1075	555	r2
				d4	1250	555	r2
5	8072	1055
			r1		400	395
			r2		1100	395
				d1	200	227	r1
				d2	550	720	r1
				d3	900	230	r2
6	31927	4560
			r1		400	395
			r2		1100	395
				d1	200	75	r1
				d2	725	555	r1
				d3	900	555	r2
				d4	1250	75	r2
7	4321	904
			r1		400	395
			r2		1100	395
				d1	725	395	r2
8	4736	1543
			r1		400	395
			r2		1100	395
				d1	725	235	r2
				d2	725	555	r1
9	9296	1935
			r1		360	395
			r2		1135	395
				d1	490	555	r1
				d2	800	75	r2
				d3	1265	395	r2
				d4	1420	555	r1
10	57809	46361
			r1		360	395
			r2		1135	395
				d1	490	555	r1
				d2	645	555	r2
				d3	800	555	r2
				d4	1110	75	r2
				d5	1425	235	r1
11	4032	1384
			r1		250	395
			r2		1050	395
				d0	825	715	r1
				d1	1025	715	r2
				d2	1025	715	r2
12	7687	1343
			r1		250	395
			r2		1050	395
				d0	1425	230	r2
				d1	50	230	r1
				d2	50	70	r1
13	3960	1367
			r1		250	395
			r2		1050	395
				d0	1025	230	r2
				d1	1025	715	r2
14	5368	1112
			r1		250	395
			r2		1050	395
				d0	1025	715	r2
				d1	1425	395	r1
