# Supplementary material for: Collectivism-individualism: Strategic behavior in tacit coordination games
Source: PLoS One. 2020 Feb 4;15(2):e0226929. doi: 10.1371/journal.pone.0226929 (PMC6999890; doi:10.1371/journal.pone.0226929)
Supplement: S1 File — (ZIP) [file pone.0226929.s002.zip › CSV Data files/Ariel University (Israel)/AS_316095207_21_F.csv]

Game number	Game Time [Msec]	Time To first drag [Msec]	Reference point	Data point	X	Y	Connection
1	5056	1536
			r1		400	395
			r2		1100	395
				d1	550	227	r1
				d2	1075	557	r2
2	8752	1416
			r1		400	395
			r2		1100	395
				d1	375	555	r1
				d2	550	555	r1
				d3	1250	230	r2
				d4	1250	395	r2
3	4840	1216
			r1		400	395
			r2		1100	395
				d1	550	555	r1
				d2	725	555	r2
				d3	900	230	r2
4	17192	3768
			r1		400	395
			r2		1100	395
				d1	375	555	r1
				d2	725	227	r1
				d3	1075	555	r2
				d4	1250	555	r2
5	8368	1712
			r1		400	395
			r2		1100	395
				d1	200	227	r1
				d2	550	720	r2
				d3	900	230	r2
6	13696	7080
			r1		400	395
			r2		1100	395
				d1	200	75	r1
				d2	725	555	r1
				d3	900	555	r2
				d4	1250	75	r2
7	217200	6120
			r1		400	395
			r2		1100	395
				d1	725	395	r2
8	15936	10688
			r1		400	395
			r2		1100	395
				d1	725	235	r1
				d2	725	555	r2
9	8696	1296
			r1		360	395
			r2		1135	395
				d1	490	555	r1
				d2	800	75	r1
				d3	1265	395	r2
				d4	1420	555	r2
10	5960	2368
			r1		360	395
			r2		1135	395
				d1	490	555	r1
				d2	645	555	r1
				d3	800	555	r2
				d4	1110	75	r2
				d5	1425	235	r2
11	15848	2064
			r1		250	395
			r2		1050	395
				d0	425	230	r1
				d1	625	230	r2
				d2	50	395	r1
12	7288	1456
			r1		250	395
			r2		1050	395
				d0	825	395	r2
				d1	225	230	r1
				d2	625	70	r2
13	14064	1688
			r1		250	395
			r2		1050	395
				d0	1225	230	r2
				d1	1225	70	r1
14	28263	16647
			r1		250	395
			r2		1050	395
				d0	225	230	r1
				d1	1025	70	r2
