# Supplementary material for: Collectivism-individualism: Strategic behavior in tacit coordination games
Source: PLoS One. 2020 Feb 4;15(2):e0226929. doi: 10.1371/journal.pone.0226929 (PMC6999890; doi:10.1371/journal.pone.0226929)
Supplement: S1 File — (ZIP) [file pone.0226929.s002.zip › CSV Data files/Ariel University (Israel)/AS_316391994_21_F.csv]

Game number	Game Time [Msec]	Time To first drag [Msec]	Reference point	Data point	X	Y	Connection
1	2824	1264
			r1		400	395
			r2		1100	395
				d1	550	227	r2
				d2	1075	557	r2
2	12264	1471
			r1		400	395
			r2		1100	395
				d1	375	555	r2
				d2	550	555	r2
				d3	1250	230	r2
				d4	1250	395	r2
3	27089	1488
			r1		400	395
			r2		1100	395
				d1	550	555	r2
				d2	725	555	r2
				d3	900	230	r2
4	63303	3632
			r1		400	395
			r2		1100	395
				d1	375	555	r2
				d2	725	227	r2
				d3	1075	555	r2
				d4	1250	555	r2
5	19632	2760
			r1		400	395
			r2		1100	395
				d1	200	227	r1
				d2	550	720	r1
				d3	900	230	r2
6	8863	1184
			r1		400	395
			r2		1100	395
				d1	200	75	r2
				d2	725	555	r2
				d3	900	555	r2
				d4	1250	75	r2
7	6360	1336
			r1		400	395
			r2		1100	395
				d1	725	395	r2
8	4520	1464
			r1		400	395
			r2		1100	395
				d1	725	235	r2
				d2	725	555	r2
9	7352	1175
			r1		360	395
			r2		1135	395
				d1	490	555	r2
				d2	800	75	r2
				d3	1265	395	r2
				d4	1420	555	r2
10	10816	976
			r1		360	395
			r2		1135	395
				d1	490	555	r2
				d2	645	555	r2
				d3	800	555	r2
				d4	1110	75	r2
				d5	1425	235	r2
11	27824	9792
			r1		250	395
			r2		1050	395
				d0	1225	555	r2
				d1	625	70	r2
12	10520	2255
			r1		250	395
			r2		1050	395
				d0	50	230	r2
				d1	825	230	r2
				d2	50	395	r2
				d3	1425	230	r2
13	55312	5680
			r1		250	395
			r2		1050	395
				d0	225	230	r2
				d1	50	715	r2
				d2	50	715	r2
				d3	1025	70	r2
14	3881	1184
			r1		250	395
			r2		1050	395
				d0	1025	555	r2
				d1	1425	230	r2
