# Supplementary material for: Collectivism-individualism: Strategic behavior in tacit coordination games
Source: PLoS One. 2020 Feb 4;15(2):e0226929. doi: 10.1371/journal.pone.0226929 (PMC6999890; doi:10.1371/journal.pone.0226929)
Supplement: S1 File — (ZIP) [file pone.0226929.s002.zip › CSV Data files/Ariel University (Israel)/AS_317194926_22_F.csv]

Game number	Game Time [Msec]	Time To first drag [Msec]	Reference point	Data point	X	Y	Connection
1	16857	13732
			r1		400	395
			r2		1100	395
				d1	550	227	r1
				d2	1075	557	r2
2	5704	1405
			r1		400	395
			r2		1100	395
				d1	375	555	r1
				d2	550	555	r1
				d3	1250	230	r2
				d4	1250	395	r2
3	8273	1367
			r1		400	395
			r2		1100	395
				d1	550	555	r2
				d2	725	555	r1
				d3	900	230	r1
4	9589	1471
			r1		400	395
			r2		1100	395
				d1	375	555	r2
				d2	725	227	r1
				d3	1075	555	r1
				d4	1250	555	r2
5	10553	3395
			r1		400	395
			r2		1100	395
				d1	200	227	r2
				d2	550	720	r2
				d3	900	230	r1
6	11303	1845
			r1		400	395
			r2		1100	395
				d1	200	75	r1
				d2	725	555	r2
				d3	900	555	r2
				d4	1250	75	r1
7	2666	1045
			r1		400	395
			r2		1100	395
				d1	725	395	r1
8	112896	98640
			r1		400	395
			r2		1100	395
				d1	725	235	r1
				d2	725	555	r2
9	8642	1886
			r1		360	395
			r2		1135	395
				d1	490	555	r1
				d2	800	75	r2
				d3	1265	395	r2
				d4	1420	555	r1
10	19002	2026
			r1		360	395
			r2		1135	395
				d1	490	555	r1
				d2	645	555	r1
				d3	800	555	r2
				d4	1110	75	r2
				d5	1425	235	r2
11	7839	2339
			r1		250	395
			r2		1050	395
				d0	625	395	r1
				d1	625	395	r1
				d2	225	715	r1
				d3	625	555	r2
12	12094	3010
			r1		250	395
			r2		1050	395
				d0	625	395	r1
				d1	1425	230	r1
				d2	625	715	r2
13	10740	1339
			r1		250	395
			r2		1050	395
				d0	50	395	r1
				d1	425	555	r2
				d2	625	70	r2
				d3	1425	395	r2
14	6943	1088
			r1		250	395
			r2		1050	395
				d0	825	715	r2
				d1	825	395	r2
				d2	625	715	r2
