# Supplementary material for: Collectivism-individualism: Strategic behavior in tacit coordination games
Source: PLoS One. 2020 Feb 4;15(2):e0226929. doi: 10.1371/journal.pone.0226929 (PMC6999890; doi:10.1371/journal.pone.0226929)
Supplement: S1 File — (ZIP) [file pone.0226929.s002.zip › CSV Data files/Ariel University (Israel)/AS_318251204_20_F.csv]

Game number	Game Time [Msec]	Time To first drag [Msec]	Reference point	Data point	X	Y	Connection
1	4608	1096
			r1		400	395
			r2		1100	395
				d1	550	227	r1
				d2	1075	557	r2
2	9121	1040
			r1		400	395
			r2		1100	395
				d1	375	555	r1
				d2	550	555	r1
				d3	1250	230	r2
				d4	1250	395	r2
3	126664	109688
			r1		400	395
			r2		1100	395
				d1	550	555	r1
				d2	725	555	r2
				d3	900	230	r2
4	7919	1151
			r1		400	395
			r2		1100	395
				d1	375	555	r1
				d2	725	227	r1
				d3	1075	555	r2
				d4	1250	555	r2
5	6216	1399
			r1		400	395
			r2		1100	395
				d1	200	227	r1
				d2	550	720	r1
				d3	900	230	r2
6	9527	1823
			r1		400	395
			r2		1100	395
				d1	200	75	r1
				d2	725	555	r1
				d3	900	555	r2
				d4	1250	75	r2
7	5457	1200
			r1		400	395
			r2		1100	395
				d1	725	395	r2
8	35257	1152
			r1		400	395
			r2		1100	395
				d1	725	235	r2
				d2	725	555	r2
9	8544	1096
			r1		360	395
			r2		1135	395
				d1	490	555	r1
				d2	800	75	r1
				d3	1265	395	r2
				d4	1420	555	r2
10	10231	1983
			r1		360	395
			r2		1135	395
				d1	490	555	r1
				d2	645	555	r1
				d3	800	555	r2
				d4	1110	75	r2
				d5	1425	235	r2
11	8983	1080
			r1		250	395
			r2		1050	395
				d0	1425	70	r2
				d1	1025	70	r1
12	7065	2753
			r1		250	395
			r2		1050	395
				d0	1425	555	r2
				d1	50	715	r1
13	5527	1295
			r1		250	395
			r2		1050	395
				d0	1225	555	r2
				d1	1025	715	r2
				d2	1025	555	r2
14	7521	1616
			r1		250	395
			r2		1050	395
				d0	1025	555	r2
				d1	425	70	r1
				d2	1025	230	r2
				d3	1225	70	r2
