# Supplementary material for: Collectivism-individualism: Strategic behavior in tacit coordination games
Source: PLoS One. 2020 Feb 4;15(2):e0226929. doi: 10.1371/journal.pone.0226929 (PMC6999890; doi:10.1371/journal.pone.0226929)
Supplement: S1 File — (ZIP) [file pone.0226929.s002.zip › CSV Data files/Ariel University (Israel)/AS_318263597_20_F.csv]

Game number	Game Time [Msec]	Time To first drag [Msec]	Reference point	Data point	X	Y	Connection
1	4641	1208
			r1		400	395
			r2		1100	395
				d1	550	227	r1
				d2	1075	557	r2
2	5791	1047
			r1		400	395
			r2		1100	395
				d1	375	555	r1
				d2	550	555	r1
				d3	1250	230	r2
				d4	1250	395	r2
3	9647	1751
			r1		400	395
			r2		1100	395
				d1	550	555	r1
				d2	725	555	r1
				d3	900	230	r2
4	8200	1384
			r1		400	395
			r2		1100	395
				d1	375	555	r2
				d2	725	227	r1
				d3	1075	555	r2
				d4	1250	555	r2
5	6721	1008
			r1		400	395
			r2		1100	395
				d1	200	227	r1
				d2	550	720	r2
				d3	900	230	r2
6	8375	1343
			r1		400	395
			r2		1100	395
				d1	200	75	r2
				d2	725	555	r1
				d3	900	555	r2
				d4	1250	75	r2
7	3280	1192
			r1		400	395
			r2		1100	395
				d1	725	395	r2
8	4064	936
			r1		400	395
			r2		1100	395
				d1	725	235	r2
				d2	725	555	r1
9	7264	1192
			r1		360	395
			r2		1135	395
				d1	490	555	r1
				d2	800	75	r2
				d3	1265	395	r2
				d4	1420	555	r2
10	9407	1575
			r1		360	395
			r2		1135	395
				d1	490	555	r1
				d2	645	555	r1
				d3	800	555	r2
				d4	1110	75	r2
				d5	1425	235	r2
11	8937	1368
			r1		250	395
			r2		1050	395
				d0	825	715	r2
				d1	50	230	r1
				d2	425	230	r2
				d3	1425	70	r2
12	11200	3960
			r1		250	395
			r2		1050	395
				d0	1225	230	r2
				d1	1225	70	r1
				d2	1425	230	r2
13	28009	3640
			r1		250	395
			r2		1050	395
				d0	625	230	r2
				d1	1425	715	r2
				d2	50	715	r1
				d3	625	555	r1
14	6344	1736
			r1		250	395
			r2		1050	395
				d0	625	395	r2
				d1	225	555	r1
