# Supplementary material for: Collectivism-individualism: Strategic behavior in tacit coordination games
Source: PLoS One. 2020 Feb 4;15(2):e0226929. doi: 10.1371/journal.pone.0226929 (PMC6999890; doi:10.1371/journal.pone.0226929)
Supplement: S1 File — (ZIP) [file pone.0226929.s002.zip › CSV Data files/Ariel University (Israel)/AS_318346319_20_F.csv]

Game number	Game Time [Msec]	Time To first drag [Msec]	Reference point	Data point	X	Y	Connection
1	4472	1304
			r1		400	395
			r2		1100	395
				d1	550	227	r2
				d2	1075	557	r1
2	6855	1143
			r1		400	395
			r2		1100	395
				d1	375	555	r1
				d2	550	555	r2
				d3	1250	230	r1
				d4	1250	395	r2
3	6768	2096
			r1		400	395
			r2		1100	395
				d1	550	555	r1
				d2	725	555	r2
				d3	900	230	r2
4	10255	2495
			r1		400	395
			r2		1100	395
				d1	375	555	r2
				d2	725	227	r1
				d3	1075	555	r1
				d4	1250	555	r2
5	11232	2064
			r1		400	395
			r2		1100	395
				d1	200	227	r2
				d2	550	720	r2
				d3	900	230	r2
6	7968	1536
			r1		400	395
			r2		1100	395
				d1	200	75	r1
				d2	725	555	r1
				d3	900	555	r2
				d4	1250	75	r2
7	4329	2895
			r1		400	395
			r2		1100	395
				d1	725	395	r2
8	5088	1240
			r1		400	395
			r2		1100	395
				d1	725	235	r1
				d2	725	555	r2
9	20687	5671
			r1		360	395
			r2		1135	395
				d1	490	555	r1
				d2	800	75	r1
				d3	1265	395	r2
				d4	1420	555	r2
10	25423	1824
			r1		360	395
			r2		1135	395
				d1	490	555	r1
				d2	645	555	r2
				d3	800	555	r2
				d4	1110	75	r1
				d5	1425	235	r2
11	8288	2496
			r1		250	395
			r2		1050	395
				d0	1025	230	r1
				d1	50	715	r2
				d2	1025	230	r1
12	7552	1032
			r1		250	395
			r2		1050	395
				d0	825	715	r2
				d1	825	555	r1
13	26137	5568
			r1		250	395
			r2		1050	395
				d0	50	395	r2
				d1	825	230	r1
				d2	1225	715	r2
14	11650	2377
			r1		250	395
			r2		1050	395
				d0	225	555	r2
				d1	1425	555	r2
				d2	825	230	r2
