# Supplementary material for: Collectivism-individualism: Strategic behavior in tacit coordination games
Source: PLoS One. 2020 Feb 4;15(2):e0226929. doi: 10.1371/journal.pone.0226929 (PMC6999890; doi:10.1371/journal.pone.0226929)
Supplement: S1 File — (ZIP) [file pone.0226929.s002.zip › CSV Data files/Ariel University (Israel)/AS_318418134_20_F.csv]

Game number	Game Time [Msec]	Time To first drag [Msec]	Reference point	Data point	X	Y	Connection
1	4232	1304
			r1		400	395
			r2		1100	395
				d1	550	227	r1
				d2	1075	557	r2
2	28832	1112
			r1		400	395
			r2		1100	395
				d1	375	555	r1
				d2	550	555	r1
				d3	1250	230	r2
				d4	1250	395	r1
3	5919	1080
			r1		400	395
			r2		1100	395
				d1	550	555	r1
				d2	725	555	r2
				d3	900	230	r2
4	10928	1024
			r1		400	395
			r2		1100	395
				d1	375	555	r1
				d2	725	227	r1
				d3	1075	555	r2
				d4	1250	555	r2
5	8008	1824
			r1		400	395
			r2		1100	395
				d1	200	227	r1
				d2	550	720	r2
				d3	900	230	r2
6	9960	1784
			r1		400	395
			r2		1100	395
				d1	200	75	r1
				d2	725	555	r1
				d3	900	555	r2
				d4	1250	75	r2
7	2624	1120
			r1		400	395
			r2		1100	395
				d1	725	395	r2
8	5224	1368
			r1		400	395
			r2		1100	395
				d1	725	235	r1
				d2	725	555	r2
9	6360	1552
			r1		360	395
			r2		1135	395
				d1	490	555	r1
				d2	800	75	r1
				d3	1265	395	r2
				d4	1420	555	r2
10	13073	961
			r1		360	395
			r2		1135	395
				d1	490	555	r1
				d2	645	555	r1
				d3	800	555	r1
				d4	1110	75	r2
				d5	1425	235	r2
11	9312	1760
			r1		250	395
			r2		1050	395
				d0	50	230	r1
				d1	425	230	r2
				d2	1425	230	r2
				d3	50	395	r1
12	18215	1904
			r1		250	395
			r2		1050	395
				d0	1025	70	r2
				d1	825	555	r2
				d2	50	230	r1
				d3	1225	70	r2
13	8264	1112
			r1		250	395
			r2		1050	395
				d0	825	395	r2
				d1	425	395	r1
				d2	225	230	r1
14	7664	2096
			r1		250	395
			r2		1050	395
				d0	50	555	r1
				d1	425	395	r2
