# Supplementary material for: Collectivism-individualism: Strategic behavior in tacit coordination games
Source: PLoS One. 2020 Feb 4;15(2):e0226929. doi: 10.1371/journal.pone.0226929 (PMC6999890; doi:10.1371/journal.pone.0226929)
Supplement: S1 File — (ZIP) [file pone.0226929.s002.zip › CSV Data files/Ariel University (Israel)/AS_318720604_18_M.csv]

Game number	Game Time [Msec]	Time To first drag [Msec]	Reference point	Data point	X	Y	Connection
1	4720	1168
			r1		400	395
			r2		1100	395
				d1	550	227	r1
				d2	1075	557	r1
2	6767	1200
			r1		400	395
			r2		1100	395
				d1	375	555	r1
				d2	550	555	r1
				d3	1250	230	r2
				d4	1250	395	r2
3	5783	935
			r1		400	395
			r2		1100	395
				d1	550	555	r1
				d2	725	555	r2
				d3	900	230	r1
4	8201	1256
			r1		400	395
			r2		1100	395
				d1	375	555	r1
				d2	725	227	r2
				d3	1075	555	r2
				d4	1250	555	r2
5	61025	54872
			r1		400	395
			r2		1100	395
				d1	200	227	r1
				d2	550	720	r1
				d3	900	230	r1
6	7601	672
			r1		400	395
			r2		1100	395
				d1	200	75	r1
				d2	725	555	r1
				d3	900	555	r2
				d4	1250	75	r1
7	2888	1304
			r1		400	395
			r2		1100	395
				d1	725	395	r2
8	3527	863
			r1		400	395
			r2		1100	395
				d1	725	235	r1
				d2	725	555	r1
9	104447	96934
			r1		360	395
			r2		1135	395
				d1	490	555	r1
				d2	800	75	r1
				d3	1265	395	r2
				d4	1420	555	r2
10	9023	1207
			r1		360	395
			r2		1135	395
				d1	490	555	r1
				d2	645	555	r2
				d3	800	555	r2
				d4	1110	75	r2
				d5	1425	235	r1
11	4368	1336
			r1		250	395
			r2		1050	395
				d0	1025	230	r2
				d1	1425	230	r2
12	9440	1713
			r1		250	395
			r2		1050	395
				d0	425	555	r1
				d1	625	395	r2
				d2	425	395	r1
				d3	1025	70	r1
13	13312	1360
			r1		250	395
			r2		1050	395
				d0	1025	230	r1
				d1	825	70	r2
				d2	50	715	r2
14	5912	1168
			r1		250	395
			r2		1050	395
				d0	225	715	r1
				d1	225	555	r1
				d2	625	555	r2
