# Supplementary material for: Collectivism-individualism: Strategic behavior in tacit coordination games
Source: PLoS One. 2020 Feb 4;15(2):e0226929. doi: 10.1371/journal.pone.0226929 (PMC6999890; doi:10.1371/journal.pone.0226929)
Supplement: S1 File — (ZIP) [file pone.0226929.s002.zip › CSV Data files/Ariel University (Israel)/AS_319358388_25_M.csv]

Game number	Game Time [Msec]	Time To first drag [Msec]	Reference point	Data point	X	Y	Connection
1	3216	881
			r1		400	395
			r2		1100	395
				d1	550	227	r1
				d2	1075	557	r1
2	26153	1384
			r1		400	395
			r2		1100	395
				d1	375	555	r1
				d2	550	555	r1
				d3	1250	230	r1
				d4	1250	395	r1
3	7064	2664
			r1		400	395
			r2		1100	395
				d1	550	555	r1
				d2	725	555	r1
				d3	900	230	r1
4	5352	1240
			r1		400	395
			r2		1100	395
				d1	375	555	r1
				d2	725	227	r1
				d3	1075	555	r1
				d4	1250	555	r1
5	6392	2384
			r1		400	395
			r2		1100	395
				d1	200	227	r1
				d2	550	720	r1
				d3	900	230	r1
6	48775	6984
			r1		400	395
			r2		1100	395
				d1	200	75	r1
				d2	725	555	r1
				d3	900	555	r1
				d4	1250	75	r1
7	8872	4232
			r1		400	395
			r2		1100	395
				d1	725	395	r1
8	3584	1512
			r1		400	395
			r2		1100	395
				d1	725	235	r1
				d2	725	555	r1
9	30928	9192
			r1		360	395
			r2		1135	395
				d1	490	555	r1
				d2	800	75	r1
				d3	1265	395	r1
				d4	1420	555	r1
10	7017	904
			r1		360	395
			r2		1135	395
				d1	490	555	r1
				d2	645	555	r1
				d3	800	555	r1
				d4	1110	75	r1
				d5	1425	235	r1
11	10488	1689
			r1		250	395
			r2		1050	395
				d0	50	230	r1
				d1	425	555	r1
				d2	425	395	r1
				d3	425	715	r1
12	10552	5768
			r1		250	395
			r2		1050	395
				d0	1425	715	r1
				d1	1225	70	r1
				d2	225	70	r1
13	6671	1775
			r1		250	395
			r2		1050	395
				d0	425	555	r1
				d1	1025	555	r1
				d2	50	395	r1
				d3	425	230	r1
14	250334	2167
			r1		250	395
			r2		1050	395
				d0	425	70	r1
				d1	225	230	r1
				d2	625	395	r1
				d3	425	230	r1
