# Supplementary material for: Collectivism-individualism: Strategic behavior in tacit coordination games
Source: PLoS One. 2020 Feb 4;15(2):e0226929. doi: 10.1371/journal.pone.0226929 (PMC6999890; doi:10.1371/journal.pone.0226929)
Supplement: S1 File — (ZIP) [file pone.0226929.s002.zip › CSV Data files/Ariel University (Israel)/AS_320536584_24_M.csv]

Game number	Game Time [Msec]	Time To first drag [Msec]	Reference point	Data point	X	Y	Connection
1	2680	992
			r1		400	395
			r2		1100	395
				d1	550	227	r1
				d2	1075	557	r2
2	9152	2440
			r1		400	395
			r2		1100	395
				d1	375	555	r1
				d2	550	555	r1
				d3	1250	230	r2
				d4	1250	395	r2
3	5608	1712
			r1		400	395
			r2		1100	395
				d1	550	555	r1
				d2	725	555	r1
				d3	900	230	r2
4	5440	1183
			r1		400	395
			r2		1100	395
				d1	375	555	r1
				d2	725	227	r1
				d3	1075	555	r2
				d4	1250	555	r2
5	8481	2049
			r1		400	395
			r2		1100	395
				d1	200	227	r1
				d2	550	720	r1
				d3	900	230	r2
6	9359	3384
			r1		400	395
			r2		1100	395
				d1	200	75	r1
				d2	725	555	r1
				d3	900	555	r2
				d4	1250	75	r2
7	4593	2785
			r1		400	395
			r2		1100	395
				d1	725	395	r2
8	14847	5400
			r1		400	395
			r2		1100	395
				d1	725	235	r1
				d2	725	555	r2
9	31320	6832
			r1		360	395
			r2		1135	395
				d1	490	555	r1
				d2	800	75	r1
				d3	1265	395	r2
				d4	1420	555	r2
10	10385	1912
			r1		360	395
			r2		1135	395
				d1	490	555	r1
				d2	645	555	r1
				d3	800	555	r1
				d4	1110	75	r2
				d5	1425	235	r2
11	8681	2792
			r1		250	395
			r2		1050	395
				d0	1025	555	r2
				d1	225	230	r1
				d2	425	395	r1
				d3	1025	715	r2
12	6056	904
			r1		250	395
			r2		1050	395
				d0	225	555	r1
				d1	225	555	r1
				d2	825	230	r2
				d3	825	715	r2
13	9615	2904
			r1		250	395
			r2		1050	395
				d0	425	555	r1
				d1	50	555	r1
				d2	1225	70	r2
14	10503	2480
			r1		250	395
			r2		1050	395
				d0	1225	395	r2
				d1	825	70	r1
