# Supplementary material for: Collectivism-individualism: Strategic behavior in tacit coordination games
Source: PLoS One. 2020 Feb 4;15(2):e0226929. doi: 10.1371/journal.pone.0226929 (PMC6999890; doi:10.1371/journal.pone.0226929)
Supplement: S1 File — (ZIP) [file pone.0226929.s002.zip › CSV Data files/Ariel University (Israel)/AS_324429869_22_F.csv]

Game number	Game Time [Msec]	Time To first drag [Msec]	Reference point	Data point	X	Y	Connection
1	6487	4559
			r1		400	395
			r2		1100	395
				d1	550	227	r1
				d2	1075	557	r2
2	17304	6312
			r1		400	395
			r2		1100	395
				d1	375	555	r1
				d2	550	555	r1
				d3	1250	230	r2
				d4	1250	395	r2
3	11248	1591
			r1		400	395
			r2		1100	395
				d1	550	555	r1
				d2	725	555	r2
				d3	900	230	r2
4	15472	1624
			r1		400	395
			r2		1100	395
				d1	375	555	r1
				d2	725	227	r2
				d3	1075	555	r2
				d4	1250	555	r2
5	4840	1336
			r1		400	395
			r2		1100	395
				d1	200	227	r1
				d2	550	720	r1
				d3	900	230	r2
6	8496	2232
			r1		400	395
			r2		1100	395
				d1	200	75	r1
				d2	725	555	r1
				d3	900	555	r2
				d4	1250	75	r2
7	12023	7551
			r1		400	395
			r2		1100	395
				d1	725	395	r2
8	13312	1351
			r1		400	395
			r2		1100	395
				d1	725	235	r1
				d2	725	555	r2
9	24248	17216
			r1		360	395
			r2		1135	395
				d1	490	555	r1
				d2	800	75	r2
				d3	1265	395	r2
				d4	1420	555	r2
10	16009	1240
			r1		360	395
			r2		1135	395
				d1	490	555	r1
				d2	645	555	r1
				d3	800	555	r2
				d4	1110	75	r2
				d5	1425	235	r2
11	8128	1375
			r1		250	395
			r2		1050	395
				d0	1225	715	r2
				d1	50	230	r1
12	5503	2775
			r1		250	395
			r2		1050	395
				d0	1225	70	r2
				d1	1025	230	r2
13	7529	1408
			r1		250	395
			r2		1050	395
				d0	1225	70	r2
				d1	50	715	r1
				d2	1425	395	r2
				d3	1425	715	r2
14	13680	5081
			r1		250	395
			r2		1050	395
				d0	1225	230	r2
				d1	225	715	r1
				d2	425	70	r1
