# Supplementary material for: Collectivism-individualism: Strategic behavior in tacit coordination games
Source: PLoS One. 2020 Feb 4;15(2):e0226929. doi: 10.1371/journal.pone.0226929 (PMC6999890; doi:10.1371/journal.pone.0226929)
Supplement: S1 File — (ZIP) [file pone.0226929.s002.zip › CSV Data files/Ariel University (Israel)/AS_328688296_25_F.csv]

Game number	Game Time [Msec]	Time To first drag [Msec]	Reference point	Data point	X	Y	Connection
1	14055	1728
			r1		400	395
			r2		1100	395
				d1	550	227	r2
				d2	1075	557	r1
2	37008	1623
			r1		400	395
			r2		1100	395
				d1	375	555	r2
				d2	550	555	r2
				d3	1250	230	r1
				d4	1250	395	r1
3	9648	1071
			r1		400	395
			r2		1100	395
				d1	550	555	r2
				d2	725	555	r1
				d3	900	230	r1
4	8729	2096
			r1		400	395
			r2		1100	395
				d1	375	555	r2
				d2	725	227	r2
				d3	1075	555	r1
				d4	1250	555	r1
5	7977	3856
			r1		400	395
			r2		1100	395
				d1	200	227	r2
				d2	550	720	r2
				d3	900	230	r1
6	7232	1488
			r1		400	395
			r2		1100	395
				d1	200	75	r2
				d2	725	555	r2
				d3	900	555	r1
				d4	1250	75	r1
7	8729	1808
			r1		400	395
			r2		1100	395
				d1	725	395	r1
8	3705	1569
			r1		400	395
			r2		1100	395
				d1	725	235	r1
				d2	725	555	r2
9	8926	1655
			r1		360	395
			r2		1135	395
				d1	490	555	r2
				d2	800	75	r2
				d3	1265	395	r1
				d4	1420	555	r1
10	11895	2160
			r1		360	395
			r2		1135	395
				d1	490	555	r2
				d2	645	555	r2
				d3	800	555	r1
				d4	1110	75	r1
				d5	1425	235	r1
11	18072	1031
			r1		250	395
			r2		1050	395
				d0	1225	230	r2
				d1	1225	715	r1
				d2	1025	715	r1
				d3	625	715	r2
12	7896	2591
			r1		250	395
			r2		1050	395
				d0	1225	70	r1
				d1	50	70	r2
				d2	625	715	r2
13	8584	2496
			r1		250	395
			r2		1050	395
				d0	225	70	r2
				d1	825	555	r2
				d2	1225	230	r1
				d3	1225	395	r1
14	6496	2583
			r1		250	395
			r2		1050	395
				d0	50	395	r2
				d1	50	230	r1
