# Supplementary material for: Collectivism-individualism: Strategic behavior in tacit coordination games
Source: PLoS One. 2020 Feb 4;15(2):e0226929. doi: 10.1371/journal.pone.0226929 (PMC6999890; doi:10.1371/journal.pone.0226929)
Supplement: S1 File — (ZIP) [file pone.0226929.s002.zip › CSV Data files/Ariel University (Israel)/AS_336358387_22_M.csv]

Game number	Game Time [Msec]	Time To first drag [Msec]	Reference point	Data point	X	Y	Connection
1	5711	1671
			r1		400	395
			r2		1100	395
				d1	550	227	r1
				d2	1075	557	r2
2	7856	1191
			r1		400	395
			r2		1100	395
				d1	375	555	r1
				d2	550	555	r1
				d3	1250	230	r2
				d4	1250	395	r2
3	6112	1192
			r1		400	395
			r2		1100	395
				d1	550	555	r1
				d2	725	555	r2
				d3	900	230	r2
4	34272	25328
			r1		400	395
			r2		1100	395
				d1	375	555	r1
				d2	725	227	r1
				d3	1075	555	r2
				d4	1250	555	r2
5	5744	1544
			r1		400	395
			r2		1100	395
				d1	200	227	r1
				d2	550	720	r1
				d3	900	230	r2
6	9608	2183
			r1		400	395
			r2		1100	395
				d1	200	75	r1
				d2	725	555	r1
				d3	900	555	r2
				d4	1250	75	r2
7	7647	4519
			r1		400	395
			r2		1100	395
				d1	725	395	r1
8	5608	2776
			r1		400	395
			r2		1100	395
				d1	725	235	r2
				d2	725	555	r1
9	8792	1560
			r1		360	395
			r2		1135	395
				d1	490	555	r1
				d2	800	75	r1
				d3	1265	395	r2
				d4	1420	555	r2
10	14104	2671
			r1		360	395
			r2		1135	395
				d1	490	555	r1
				d2	645	555	r1
				d3	800	555	r1
				d4	1110	75	r2
				d5	1425	235	r2
11	8920	3112
			r1		250	395
			r2		1050	395
				d0	625	230	r1
				d1	1025	70	r2
12	9577	2713
			r1		250	395
			r2		1050	395
				d0	825	395	r2
				d1	50	395	r1
				d2	625	715	r2
13	10296	2416
			r1		250	395
			r2		1050	395
				d0	825	395	r2
				d1	1425	230	r2
				d2	225	70	r1
				d3	225	555	r1
14	10352	4408
			r1		250	395
			r2		1050	395
				d0	825	395	r1
				d1	1425	555	r2
				d2	1425	715	r2
