# Supplementary material for: Collectivism-individualism: Strategic behavior in tacit coordination games
Source: PLoS One. 2020 Feb 4;15(2):e0226929. doi: 10.1371/journal.pone.0226929 (PMC6999890; doi:10.1371/journal.pone.0226929)
Supplement: S1 File — (ZIP) [file pone.0226929.s002.zip › CSV Data files/UCAS (China)/AS_1008610010_24_M.csv]

Game number	Game Time [Msec]	Time To first drag [Msec]	Reference point	Data point	X	Y	Connection
1	4367	1045
			r1		400	395
			r2		1100	395
				d1	550	227	r1
				d2	1075	557	r2
2	7288	951
			r1		400	395
			r2		1100	395
				d1	375	555	r2
				d2	550	555	r2
				d3	1250	230	r2
				d4	1250	395	r2
3	6599	1384
			r1		400	395
			r2		1100	395
				d1	550	555	r1
				d2	725	555	r2
				d3	900	230	r2
4	5948	1141
			r1		400	395
			r2		1100	395
				d1	375	555	r2
				d2	725	227	r2
				d3	1075	555	r2
				d4	1250	555	r2
5	6079	1405
			r1		400	395
			r2		1100	395
				d1	200	227	r1
				d2	550	720	r1
				d3	900	230	r1
6	9665	4083
			r1		400	395
			r2		1100	395
				d1	200	75	r2
				d2	725	555	r2
				d3	900	555	r2
				d4	1250	75	r2
7	56828	13889
			r1		400	395
			r2		1100	395
				d1	725	395	r2
8	3471	951
			r1		400	395
			r2		1100	395
				d1	725	235	r2
				d2	725	555	r2
9	6504	1176
			r1		360	395
			r2		1135	395
				d1	490	555	r2
				d2	800	75	r2
				d3	1265	395	r2
				d4	1420	555	r2
10	22668	2707
			r1		360	395
			r2		1135	395
				d1	490	555	r1
				d2	645	555	r1
				d3	800	555	r2
				d4	1110	75	r2
				d5	1425	235	r2
11	6834	1066
			r1		250	395
			r2		1050	395
				d0	825	70	r2
				d1	1025	230	r2
				d2	625	555	r2
				d3	225	70	r2
12	6119	1193
			r1		250	395
			r2		1050	395
				d0	625	230	r2
				d1	1425	70	r2
13	5568	1593
			r1		250	395
			r2		1050	395
				d0	225	230	r1
				d1	825	395	r2
				d2	825	715	r2
14	7109	1657
			r1		250	395
			r2		1050	395
				d0	425	555	r1
				d1	425	395	r1
				d2	1225	230	r1
				d3	625	715	r1
