# Supplementary material for: Collectivism-individualism: Strategic behavior in tacit coordination games
Source: PLoS One. 2020 Feb 4;15(2):e0226929. doi: 10.1371/journal.pone.0226929 (PMC6999890; doi:10.1371/journal.pone.0226929)
Supplement: S1 File — (ZIP) [file pone.0226929.s002.zip › CSV Data files/UCAS (China)/AS_13065380914_24_M.csv]

Game number	Game Time [Msec]	Time To first drag [Msec]	Reference point	Data point	X	Y	Connection
1	3921	1098
			r1		400	395
			r2		1100	395
				d1	550	227	r1
				d2	1075	557	r2
2	7022	1506
			r1		400	395
			r2		1100	395
				d1	375	555	r1
				d2	550	555	r1
				d3	1250	230	r2
				d4	1250	395	r2
3	6208	1859
			r1		400	395
			r2		1100	395
				d1	550	555	r1
				d2	725	555	r1
				d3	900	230	r2
4	7168	1411
			r1		400	395
			r2		1100	395
				d1	375	555	r1
				d2	725	227	r2
				d3	1075	555	r2
				d4	1250	555	r2
5	7074	1535
			r1		400	395
			r2		1100	395
				d1	200	227	r1
				d2	550	720	r1
				d3	900	230	r2
6	410557	1401
			r1		400	395
			r2		1100	395
				d1	200	75	r1
				d2	725	555	r2
				d3	900	555	r2
				d4	1250	75	r2
7	4719	2263
			r1		400	395
			r2		1100	395
				d1	725	395	r2
8	3932	1248
			r1		400	395
			r2		1100	395
				d1	725	235	r1
				d2	725	555	r1
9	7837	1015
			r1		360	395
			r2		1135	395
				d1	490	555	r1
				d2	800	75	r2
				d3	1265	395	r2
				d4	1420	555	r2
10	9203	1064
			r1		360	395
			r2		1135	395
				d1	490	555	r1
				d2	645	555	r1
				d3	800	555	r2
				d4	1110	75	r2
				d5	1425	235	r2
11	4275	1216
			r1		250	395
			r2		1050	395
				d0	425	230	r1
				d1	1425	395	r2
12	8828	1370
			r1		250	395
			r2		1050	395
				d0	1225	230	r2
				d1	1425	715	r2
				d2	625	70	r2
13	8967	2419
			r1		250	395
			r2		1050	395
				d0	50	555	r1
				d1	1025	230	r2
				d2	50	715	r1
				d3	1425	715	r2
14	3700	1098
			r1		250	395
			r2		1050	395
				d0	1225	555	r2
				d1	825	555	r2
