# Supplementary material for: Collectivism-individualism: Strategic behavior in tacit coordination games
Source: PLoS One. 2020 Feb 4;15(2):e0226929. doi: 10.1371/journal.pone.0226929 (PMC6999890; doi:10.1371/journal.pone.0226929)
Supplement: S1 File — (ZIP) [file pone.0226929.s002.zip › CSV Data files/UCAS (China)/AS_13208188368_24_M.csv]

Game number	Game Time [Msec]	Time To first drag [Msec]	Reference point	Data point	X	Y	Connection
1	4766	1514
			r1		400	395
			r2		1100	395
				d1	550	227	r1
				d2	1075	557	r2
2	9771	2109
			r1		400	395
			r2		1100	395
				d1	375	555	r1
				d2	550	555	r1
				d3	1250	230	r2
				d4	1250	395	r2
3	8737	1585
			r1		400	395
			r2		1100	395
				d1	550	555	r1
				d2	725	555	r2
				d3	900	230	r2
4	8781	1447
			r1		400	395
			r2		1100	395
				d1	375	555	r1
				d2	725	227	r1
				d3	1075	555	r2
				d4	1250	555	r2
5	8748	2353
			r1		400	395
			r2		1100	395
				d1	200	227	r1
				d2	550	720	r1
				d3	900	230	r2
6	20549	1600
			r1		400	395
			r2		1100	395
				d1	200	75	r1
				d2	725	555	r2
				d3	900	555	r2
				d4	1250	75	r2
7	2761	1414
			r1		400	395
			r2		1100	395
				d1	725	395	r2
8	4489	1088
			r1		400	395
			r2		1100	395
				d1	725	235	r1
				d2	725	555	r2
9	9147	1475
			r1		360	395
			r2		1135	395
				d1	490	555	r1
				d2	800	75	r2
				d3	1265	395	r2
				d4	1420	555	r2
10	15433	1545
			r1		360	395
			r2		1135	395
				d1	490	555	r1
				d2	645	555	r1
				d3	800	555	r1
				d4	1110	75	r2
				d5	1425	235	r2
11	8189	1543
			r1		250	395
			r2		1050	395
				d0	425	555	r1
				d1	625	70	r2
				d2	1025	715	r2
12	10209	1725
			r1		250	395
			r2		1050	395
				d0	625	70	r2
				d1	425	555	r1
				d2	625	555	r2
				d3	625	395	r1
13	9008	1486
			r1		250	395
			r2		1050	395
				d0	1225	715	r2
				d1	1225	70	r2
				d2	825	715	r2
				d3	425	395	r1
14	5885	1592
			r1		250	395
			r2		1050	395
				d0	225	715	r1
				d1	825	395	r2
