# Supplementary material for: Collectivism-individualism: Strategic behavior in tacit coordination games
Source: PLoS One. 2020 Feb 4;15(2):e0226929. doi: 10.1371/journal.pone.0226929 (PMC6999890; doi:10.1371/journal.pone.0226929)
Supplement: S1 File — (ZIP) [file pone.0226929.s002.zip › CSV Data files/UCAS (China)/AS_13273396207_23_M.csv]

Game number	Game Time [Msec]	Time To first drag [Msec]	Reference point	Data point	X	Y	Connection
1	8012	1231
			r1		400	395
			r2		1100	395
				d1	550	227	r1
				d2	1075	557	r2
2	14876	5640
			r1		400	395
			r2		1100	395
				d1	375	555	r1
				d2	550	555	r1
				d3	1250	230	r1
				d4	1250	395	r2
3	9220	3240
			r1		400	395
			r2		1100	395
				d1	550	555	r1
				d2	725	555	r2
				d3	900	230	r2
4	11849	1725
			r1		400	395
			r2		1100	395
				d1	375	555	r1
				d2	725	227	r2
				d3	1075	555	r1
				d4	1250	555	r1
5	13330	2355
			r1		400	395
			r2		1100	395
				d1	200	227	r1
				d2	550	720	r2
				d3	900	230	r2
6	13561	2673
			r1		400	395
			r2		1100	395
				d1	200	75	r2
				d2	725	555	r2
				d3	900	555	r1
				d4	1250	75	r1
7	5105	1603
			r1		400	395
			r2		1100	395
				d1	725	395	r2
8	11582	1782
			r1		400	395
			r2		1100	395
				d1	725	235	r1
				d2	725	555	r2
9	10063	1733
			r1		360	395
			r2		1135	395
				d1	490	555	r1
				d2	800	75	r2
				d3	1265	395	r2
				d4	1420	555	r2
10	86742	25280
			r1		360	395
			r2		1135	395
				d1	490	555	r1
				d2	645	555	r1
				d3	800	555	r1
				d4	1110	75	r1
				d5	1425	235	r1
11	15203	5636
			r1		250	395
			r2		1050	395
				d0	825	230	r2
				d1	1225	70	r2
				d2	1225	395	r2
				d3	225	230	r1
12	10641	2862
			r1		250	395
			r2		1050	395
				d0	425	395	r1
				d1	1425	395	r2
				d2	1225	555	r2
13	10601	2769
			r1		250	395
			r2		1050	395
				d0	1425	230	r2
				d1	425	715	r1
				d2	225	715	r1
				d3	425	395	r2
14	13276	2578
			r1		250	395
			r2		1050	395
				d0	825	395	r1
				d1	225	70	r1
				d2	1425	395	r2
				d3	1425	230	r2
