# Supplementary material for: Collectivism-individualism: Strategic behavior in tacit coordination games
Source: PLoS One. 2020 Feb 4;15(2):e0226929. doi: 10.1371/journal.pone.0226929 (PMC6999890; doi:10.1371/journal.pone.0226929)
Supplement: S1 File — (ZIP) [file pone.0226929.s002.zip › CSV Data files/UCAS (China)/AS_13777362495_24_F.csv]

Game number	Game Time [Msec]	Time To first drag [Msec]	Reference point	Data point	X	Y	Connection
1	5527	1486
			r1		400	395
			r2		1100	395
				d1	550	227	r1
				d2	1075	557	r2
2	9013	1612
			r1		400	395
			r2		1100	395
				d1	375	555	r1
				d2	550	555	r1
				d3	1250	230	r2
				d4	1250	395	r2
3	8324	1319
			r1		400	395
			r2		1100	395
				d1	550	555	r2
				d2	725	555	r2
				d3	900	230	r2
4	8899	1383
			r1		400	395
			r2		1100	395
				d1	375	555	r1
				d2	725	227	r2
				d3	1075	555	r2
				d4	1250	555	r2
5	9680	1957
			r1		400	395
			r2		1100	395
				d1	200	227	r1
				d2	550	720	r1
				d3	900	230	r2
6	15622	2158
			r1		400	395
			r2		1100	395
				d1	200	75	r1
				d2	725	555	r2
				d3	900	555	r2
				d4	1250	75	r2
7	3332	1569
			r1		400	395
			r2		1100	395
				d1	725	395	r2
8	9818	3198
			r1		400	395
			r2		1100	395
				d1	725	235	r2
				d2	725	555	r1
9	10004	1520
			r1		360	395
			r2		1135	395
				d1	490	555	r1
				d2	800	75	r2
				d3	1265	395	r2
				d4	1420	555	r2
10	11036	1526
			r1		360	395
			r2		1135	395
				d1	490	555	r1
				d2	645	555	r1
				d3	800	555	r2
				d4	1110	75	r2
				d5	1425	235	r2
11	82594	76401
			r1		250	395
			r2		1050	395
				d0	50	230	r1
				d1	1025	70	r2
				d2	50	555	r1
12	10699	1674
			r1		250	395
			r2		1050	395
				d0	625	555	r1
				d1	425	715	r1
				d2	625	70	r1
				d3	1025	715	r2
13	6518	2143
			r1		250	395
			r2		1050	395
				d0	225	70	r1
				d1	50	395	r1
				d2	50	555	r1
14	6253	1980
			r1		250	395
			r2		1050	395
				d0	225	230	r1
				d1	1425	70	r2
