# Supplementary material for: Collectivism-individualism: Strategic behavior in tacit coordination games
Source: PLoS One. 2020 Feb 4;15(2):e0226929. doi: 10.1371/journal.pone.0226929 (PMC6999890; doi:10.1371/journal.pone.0226929)
Supplement: S1 File — (ZIP) [file pone.0226929.s002.zip › CSV Data files/UCAS (China)/AS_13935398796_22_F.csv]

Game number	Game Time [Msec]	Time To first drag [Msec]	Reference point	Data point	X	Y	Connection
1	6268	1491
			r1		400	395
			r2		1100	395
				d1	550	227	r1
				d2	1075	557	r2
2	12072	1693
			r1		400	395
			r2		1100	395
				d1	375	555	r1
				d2	550	555	r1
				d3	1250	230	r2
				d4	1250	395	r2
3	6657	1314
			r1		400	395
			r2		1100	395
				d1	550	555	r1
				d2	725	555	r2
				d3	900	230	r2
4	12841	1373
			r1		400	395
			r2		1100	395
				d1	375	555	r1
				d2	725	227	r2
				d3	1075	555	r2
				d4	1250	555	r2
5	6659	1345
			r1		400	395
			r2		1100	395
				d1	200	227	r1
				d2	550	720	r1
				d3	900	230	r2
6	12540	1966
			r1		400	395
			r2		1100	395
				d1	200	75	r1
				d2	725	555	r2
				d3	900	555	r2
				d4	1250	75	r2
7	3752	1930
			r1		400	395
			r2		1100	395
				d1	725	395	r2
8	6717	1811
			r1		400	395
			r2		1100	395
				d1	725	235	r1
				d2	725	555	r2
9	9210	1485
			r1		360	395
			r2		1135	395
				d1	490	555	r1
				d2	800	75	r2
				d3	1265	395	r2
				d4	1420	555	r2
10	10617	1333
			r1		360	395
			r2		1135	395
				d1	490	555	r1
				d2	645	555	r1
				d3	800	555	r2
				d4	1110	75	r2
				d5	1425	235	r2
11	12111	2111
			r1		250	395
			r2		1050	395
				d0	825	555	r2
				d1	825	230	r2
				d2	1425	230	r2
				d3	825	395	r2
12	8745	2451
			r1		250	395
			r2		1050	395
				d0	625	555	r2
				d1	50	395	r1
				d2	825	715	r2
				d3	625	555	r2
13	10861	1916
			r1		250	395
			r2		1050	395
				d0	425	395	r1
				d1	225	230	r1
				d2	1025	230	r2
				d3	1025	70	r2
14	6629	1550
			r1		250	395
			r2		1050	395
				d0	1425	70	r2
				d1	625	395	r2
				d2	1425	70	r2
				d3	50	555	r1
