# Supplementary material for: Collectivism-individualism: Strategic behavior in tacit coordination games
Source: PLoS One. 2020 Feb 4;15(2):e0226929. doi: 10.1371/journal.pone.0226929 (PMC6999890; doi:10.1371/journal.pone.0226929)
Supplement: S1 File — (ZIP) [file pone.0226929.s002.zip › CSV Data files/UCAS (China)/AS_13936176091_28_M.csv]

Game number	Game Time [Msec]	Time To first drag [Msec]	Reference point	Data point	X	Y	Connection
1	5624	2032
			r1		400	395
			r2		1100	395
				d1	550	227	r1
				d2	1075	557	r2
2	5105	1008
			r1		400	395
			r2		1100	395
				d1	375	555	r1
				d2	550	555	r1
				d3	1250	230	r2
				d4	1250	395	r2
3	5992	1824
			r1		400	395
			r2		1100	395
				d1	550	555	r1
				d2	725	555	r1
				d3	900	230	r2
4	52004	10741
			r1		400	395
			r2		1100	395
				d1	375	555	r1
				d2	725	227	r1
				d3	1075	555	r2
				d4	1250	555	r2
5	5920	1375
			r1		400	395
			r2		1100	395
				d1	200	227	r1
				d2	550	720	r1
				d3	900	230	r2
6	10144	1904
			r1		400	395
			r2		1100	395
				d1	200	75	r1
				d2	725	555	r2
				d3	900	555	r2
				d4	1250	75	r2
7	4721	1784
			r1		400	395
			r2		1100	395
				d1	725	395	r2
8	4152	1224
			r1		400	395
			r2		1100	395
				d1	725	235	r1
				d2	725	555	r2
9	7656	1488
			r1		360	395
			r2		1135	395
				d1	490	555	r1
				d2	800	75	r2
				d3	1265	395	r2
				d4	1420	555	r2
10	15920	3407
			r1		360	395
			r2		1135	395
				d1	490	555	r1
				d2	645	555	r1
				d3	800	555	r1
				d4	1110	75	r2
				d5	1425	235	r2
11	6000	1648
			r1		250	395
			r2		1050	395
				d0	50	70	r1
				d1	1425	395	r2
				d2	1225	395	r2
12	5623	2319
			r1		250	395
			r2		1050	395
				d0	225	230	r1
				d1	825	230	r2
13	5848	1440
			r1		250	395
			r2		1050	395
				d0	1225	70	r2
				d1	825	715	r2
				d2	825	230	r2
14	6175	1543
			r1		250	395
			r2		1050	395
				d0	625	230	r2
				d1	825	70	r2
				d2	50	230	r1
