# Supplementary material for: Collectivism-individualism: Strategic behavior in tacit coordination games
Source: PLoS One. 2020 Feb 4;15(2):e0226929. doi: 10.1371/journal.pone.0226929 (PMC6999890; doi:10.1371/journal.pone.0226929)
Supplement: S1 File — (ZIP) [file pone.0226929.s002.zip › CSV Data files/UCAS (China)/AS_15674804952_24_M.csv]

Game number	Game Time [Msec]	Time To first drag [Msec]	Reference point	Data point	X	Y	Connection
1	4735	1223
			r1		400	395
			r2		1100	395
				d1	550	227	r1
				d2	1075	557	r2
2	7562	1360
			r1		400	395
			r2		1100	395
				d1	375	555	r1
				d2	550	555	r1
				d3	1250	230	r2
				d4	1250	395	r2
3	34247	2386
			r1		400	395
			r2		1100	395
				d1	550	555	r1
				d2	725	555	r2
				d3	900	230	r2
4	15295	6131
			r1		400	395
			r2		1100	395
				d1	375	555	r1
				d2	725	227	r1
				d3	1075	555	r2
				d4	1250	555	r2
5	4988	1116
			r1		400	395
			r2		1100	395
				d1	200	227	r1
				d2	550	720	r1
				d3	900	230	r2
6	8928	1652
			r1		400	395
			r2		1100	395
				d1	200	75	r1
				d2	725	555	r2
				d3	900	555	r2
				d4	1250	75	r2
7	4017	1296
			r1		400	395
			r2		1100	395
				d1	725	395	r1
8	7547	1407
			r1		400	395
			r2		1100	395
				d1	725	235	r1
				d2	725	555	r1
9	6992	1259
			r1		360	395
			r2		1135	395
				d1	490	555	r1
				d2	800	75	r2
				d3	1265	395	r2
				d4	1420	555	r2
10	9605	1362
			r1		360	395
			r2		1135	395
				d1	490	555	r1
				d2	645	555	r1
				d3	800	555	r2
				d4	1110	75	r2
				d5	1425	235	r2
11	6008	1416
			r1		250	395
			r2		1050	395
				d0	50	70	r1
				d1	1225	555	r2
				d2	1425	395	r2
12	17635	12608
			r1		250	395
			r2		1050	395
				d0	225	555	r1
				d1	225	555	r1
				d2	1425	230	r2
13	43946	1670
			r1		250	395
			r2		1050	395
				d0	1425	70	r2
				d1	225	555	r1
				d2	50	715	r1
				d3	1025	230	r2
14	4580	1290
			r1		250	395
			r2		1050	395
				d0	825	395	r2
				d1	625	715	r1
