# Supplementary material for: Collectivism-individualism: Strategic behavior in tacit coordination games
Source: PLoS One. 2020 Feb 4;15(2):e0226929. doi: 10.1371/journal.pone.0226929 (PMC6999890; doi:10.1371/journal.pone.0226929)
Supplement: S1 File — (ZIP) [file pone.0226929.s002.zip › CSV Data files/UCAS (China)/AS_15810268932_32_M.csv]

Game number	Game Time [Msec]	Time To first drag [Msec]	Reference point	Data point	X	Y	Connection
1	3240	896
			r1		400	395
			r2		1100	395
				d1	550	227	r1
				d2	1075	557	r2
2	10128	1840
			r1		400	395
			r2		1100	395
				d1	375	555	r1
				d2	550	555	r1
				d3	1250	230	r2
				d4	1250	395	r2
3	6033	1192
			r1		400	395
			r2		1100	395
				d1	550	555	r1
				d2	725	555	r1
				d3	900	230	r2
4	8401	1544
			r1		400	395
			r2		1100	395
				d1	375	555	r1
				d2	725	227	r1
				d3	1075	555	r2
				d4	1250	555	r2
5	7160	2071
			r1		400	395
			r2		1100	395
				d1	200	227	r1
				d2	550	720	r1
				d3	900	230	r2
6	8080	1424
			r1		400	395
			r2		1100	395
				d1	200	75	r1
				d2	725	555	r1
				d3	900	555	r2
				d4	1250	75	r2
7	5112	2096
			r1		400	395
			r2		1100	395
				d1	725	395	r1
8	5319	2280
			r1		400	395
			r2		1100	395
				d1	725	235	r1
				d2	725	555	r2
9	7287	1239
			r1		360	395
			r2		1135	395
				d1	490	555	r1
				d2	800	75	r1
				d3	1265	395	r2
				d4	1420	555	r2
10	12233	1297
			r1		360	395
			r2		1135	395
				d1	490	555	r1
				d2	645	555	r1
				d3	800	555	r2
				d4	1110	75	r2
				d5	1425	235	r2
11	13736	4272
			r1		250	395
			r2		1050	395
				d0	1025	70	r2
				d1	625	70	r1
				d2	1425	715	r2
				d3	50	395	r1
12	61170	30001
			r1		250	395
			r2		1050	395
				d0	625	715	r2
				d1	50	70	r1
				d2	825	395	r2
13	7815	2359
			r1		250	395
			r2		1050	395
				d0	1425	715	r2
				d1	1425	715	r2
				d2	225	70	r1
				d3	1425	70	r2
14	6648	1993
			r1		250	395
			r2		1050	395
				d0	625	230	r1
				d1	425	555	r1
				d2	1425	555	r2
