# Supplementary material for: Collectivism-individualism: Strategic behavior in tacit coordination games
Source: PLoS One. 2020 Feb 4;15(2):e0226929. doi: 10.1371/journal.pone.0226929 (PMC6999890; doi:10.1371/journal.pone.0226929)
Supplement: S1 File — (ZIP) [file pone.0226929.s002.zip › CSV Data files/UCAS (China)/AS_160104020001_18_F.csv]

Game number	Game Time [Msec]	Time To first drag [Msec]	Reference point	Data point	X	Y	Connection
1	6827	1582
			r1		400	395
			r2		1100	395
				d1	550	227	r2
				d2	1075	557	r1
2	10419	2849
			r1		400	395
			r2		1100	395
				d1	375	555	r1
				d2	550	555	r1
				d3	1250	230	r2
				d4	1250	395	r2
3	12500	4542
			r1		400	395
			r2		1100	395
				d1	550	555	r1
				d2	725	555	r2
				d3	900	230	r1
4	13700	5222
			r1		400	395
			r2		1100	395
				d1	375	555	r1
				d2	725	227	r1
				d3	1075	555	r2
				d4	1250	555	r2
5	19016	8813
			r1		400	395
			r2		1100	395
				d1	200	227	r2
				d2	550	720	r1
				d3	900	230	r1
6	14115	2996
			r1		400	395
			r2		1100	395
				d1	200	75	r1
				d2	725	555	r1
				d3	900	555	r2
				d4	1250	75	r2
7	10891	6724
			r1		400	395
			r2		1100	395
				d1	725	395	r2
8	5107	1544
			r1		400	395
			r2		1100	395
				d1	725	235	r1
				d2	725	555	r1
9	19772	7083
			r1		360	395
			r2		1135	395
				d1	490	555	r2
				d2	800	75	r2
				d3	1265	395	r1
				d4	1420	555	r2
10	16236	1929
			r1		360	395
			r2		1135	395
				d1	490	555	r1
				d2	645	555	r2
				d3	800	555	r2
				d4	1110	75	r2
				d5	1425	235	r2
11	10790	2776
			r1		250	395
			r2		1050	395
				d0	1225	230	r2
				d1	50	555	r1
				d2	425	715	r1
12	12282	5784
			r1		250	395
			r2		1050	395
				d0	50	395	r2
				d1	625	230	r2
13	7346	1694
			r1		250	395
			r2		1050	395
				d0	625	230	r2
				d1	50	230	r1
				d2	1225	230	r1
14	12992	2567
			r1		250	395
			r2		1050	395
				d0	1225	555	r2
				d1	825	395	r2
				d2	50	715	r2
				d3	1225	70	r1
