# Supplementary material for: Collectivism-individualism: Strategic behavior in tacit coordination games
Source: PLoS One. 2020 Feb 4;15(2):e0226929. doi: 10.1371/journal.pone.0226929 (PMC6999890; doi:10.1371/journal.pone.0226929)
Supplement: S1 File — (ZIP) [file pone.0226929.s002.zip › CSV Data files/UCAS (China)/AS_160104020002_19_F.csv]

Game number	Game Time [Msec]	Time To first drag [Msec]	Reference point	Data point	X	Y	Connection
1	7774	1939
			r1		400	395
			r2		1100	395
				d1	550	227	r1
				d2	1075	557	r2
2	16998	2241
			r1		400	395
			r2		1100	395
				d1	375	555	r1
				d2	550	555	r1
				d3	1250	230	r2
				d4	1250	395	r2
3	13625	1749
			r1		400	395
			r2		1100	395
				d1	550	555	r1
				d2	725	555	r2
				d3	900	230	r2
4	16777	1829
			r1		400	395
			r2		1100	395
				d1	375	555	r1
				d2	725	227	r1
				d3	1075	555	r2
				d4	1250	555	r2
5	11377	2480
			r1		400	395
			r2		1100	395
				d1	200	227	r1
				d2	550	720	r1
				d3	900	230	r2
6	13997	1225
			r1		400	395
			r2		1100	395
				d1	200	75	r1
				d2	725	555	r1
				d3	900	555	r2
				d4	1250	75	r1
7	185033	1668
			r1		400	395
			r2		1100	395
				d1	725	395	r2
8	30361	9773
			r1		400	395
			r2		1100	395
				d1	725	235	r1
				d2	725	555	r2
9	14623	1430
			r1		360	395
			r2		1135	395
				d1	490	555	r1
				d2	800	75	r2
				d3	1265	395	r2
				d4	1420	555	r2
10	31450	3620
			r1		360	395
			r2		1135	395
				d1	490	555	r1
				d2	645	555	r1
				d3	800	555	r2
				d4	1110	75	r2
				d5	1425	235	r2
11	11473	2440
			r1		250	395
			r2		1050	395
				d0	1425	715	r2
				d1	1425	715	r2
				d2	50	395	r1
12	18488	2868
			r1		250	395
			r2		1050	395
				d0	225	715	r1
				d1	825	555	r2
				d2	825	230	r2
13	18022	2498
			r1		250	395
			r2		1050	395
				d0	1225	395	r2
				d1	1025	70	r2
14	11556	1746
			r1		250	395
			r2		1050	395
				d0	425	230	r1
				d1	1025	70	r2
				d2	1425	395	r2
				d3	225	715	r1
