# Supplementary material for: Collectivism-individualism: Strategic behavior in tacit coordination games
Source: PLoS One. 2020 Feb 4;15(2):e0226929. doi: 10.1371/journal.pone.0226929 (PMC6999890; doi:10.1371/journal.pone.0226929)
Supplement: S1 File — (ZIP) [file pone.0226929.s002.zip › CSV Data files/UCAS (China)/AS_160104020003_20_F.csv]

Game number	Game Time [Msec]	Time To first drag [Msec]	Reference point	Data point	X	Y	Connection
1	5261	1689
			r1		400	395
			r2		1100	395
				d1	550	227	r1
				d2	1075	557	r2
2	6843	736
			r1		400	395
			r2		1100	395
				d1	375	555	r1
				d2	550	555	r1
				d3	1250	230	r2
				d4	1250	395	r2
3	6898	1430
			r1		400	395
			r2		1100	395
				d1	550	555	r1
				d2	725	555	r1
				d3	900	230	r2
4	7683	1415
			r1		400	395
			r2		1100	395
				d1	375	555	r1
				d2	725	227	r1
				d3	1075	555	r2
				d4	1250	555	r2
5	18268	9379
			r1		400	395
			r2		1100	395
				d1	200	227	r1
				d2	550	720	r1
				d3	900	230	r2
6	8293	1541
			r1		400	395
			r2		1100	395
				d1	200	75	r1
				d2	725	555	r1
				d3	900	555	r2
				d4	1250	75	r2
7	5366	1431
			r1		400	395
			r2		1100	395
				d1	725	395	r1
8	6993	2040
			r1		400	395
			r2		1100	395
				d1	725	235	r1
				d2	725	555	r2
9	8499	1331
			r1		360	395
			r2		1135	395
				d1	490	555	r1
				d2	800	75	r1
				d3	1265	395	r2
				d4	1420	555	r2
10	8971	1645
			r1		360	395
			r2		1135	395
				d1	490	555	r1
				d2	645	555	r1
				d3	800	555	r2
				d4	1110	75	r2
				d5	1425	235	r2
11	5540	1445
			r1		250	395
			r2		1050	395
				d0	625	715	r2
				d1	50	230	r1
12	6456	1181
			r1		250	395
			r2		1050	395
				d0	50	555	r1
				d1	1425	395	r2
				d2	225	555	r1
				d3	625	555	r2
13	7459	1317
			r1		250	395
			r2		1050	395
				d0	625	230	r1
				d1	50	555	r1
				d2	1425	230	r2
14	3690	1482
			r1		250	395
			r2		1050	395
				d0	1225	395	r2
				d1	1225	70	r2
