# Supplementary material for: Collectivism-individualism: Strategic behavior in tacit coordination games
Source: PLoS One. 2020 Feb 4;15(2):e0226929. doi: 10.1371/journal.pone.0226929 (PMC6999890; doi:10.1371/journal.pone.0226929)
Supplement: S1 File — (ZIP) [file pone.0226929.s002.zip › CSV Data files/UCAS (China)/AS_160104020004_19_F.csv]

Game number	Game Time [Msec]	Time To first drag [Msec]	Reference point	Data point	X	Y	Connection
1	10680	4551
			r1		400	395
			r2		1100	395
				d1	550	227	r1
				d2	1075	557	r2
2	10860	1442
			r1		400	395
			r2		1100	395
				d1	375	555	r1
				d2	550	555	r1
				d3	1250	230	r2
				d4	1250	395	r2
3	9548	1828
			r1		400	395
			r2		1100	395
				d1	550	555	r1
				d2	725	555	r2
				d3	900	230	r2
4	9050	1253
			r1		400	395
			r2		1100	395
				d1	375	555	r1
				d2	725	227	r1
				d3	1075	555	r2
				d4	1250	555	r2
5	11170	1779
			r1		400	395
			r2		1100	395
				d1	200	227	r1
				d2	550	720	r1
				d3	900	230	r2
6	8430	1660
			r1		400	395
			r2		1100	395
				d1	200	75	r1
				d2	725	555	r1
				d3	900	555	r2
				d4	1250	75	r2
7	3840	1379
			r1		400	395
			r2		1100	395
				d1	725	395	r1
8	5670	1649
			r1		400	395
			r2		1100	395
				d1	725	235	r2
				d2	725	555	r1
9	11178	1499
			r1		360	395
			r2		1135	395
				d1	490	555	r1
				d2	800	75	r1
				d3	1265	395	r2
				d4	1420	555	r2
10	17220	1749
			r1		360	395
			r2		1135	395
				d1	490	555	r1
				d2	645	555	r1
				d3	800	555	r2
				d4	1110	75	r2
				d5	1425	235	r2
11	14949	3241
			r1		250	395
			r2		1050	395
				d0	625	230	r2
				d1	225	715	r1
				d2	1225	715	r2
				d3	425	715	r1
12	9121	1611
			r1		250	395
			r2		1050	395
				d0	1425	395	r2
				d1	425	555	r1
				d2	825	70	r2
				d3	1225	555	r2
13	8370	1466
			r1		250	395
			r2		1050	395
				d0	1225	555	r2
				d1	425	555	r1
				d2	50	555	r1
14	11171	2482
			r1		250	395
			r2		1050	395
				d0	625	70	r2
				d1	825	395	r2
				d2	50	70	r1
				d3	225	715	r1
