# Supplementary material for: Collectivism-individualism: Strategic behavior in tacit coordination games
Source: PLoS One. 2020 Feb 4;15(2):e0226929. doi: 10.1371/journal.pone.0226929 (PMC6999890; doi:10.1371/journal.pone.0226929)
Supplement: S1 File — (ZIP) [file pone.0226929.s002.zip › CSV Data files/UCAS (China)/AS_160104090003_20_F.csv]

Game number	Game Time [Msec]	Time To first drag [Msec]	Reference point	Data point	X	Y	Connection
1	9340	1534
			r1		400	395
			r2		1100	395
				d1	550	227	r1
				d2	1075	557	r2
2	24573	2075
			r1		400	395
			r2		1100	395
				d1	375	555	r1
				d2	550	555	r1
				d3	1250	230	r2
				d4	1250	395	r2
3	8610	1156
			r1		400	395
			r2		1100	395
				d1	550	555	r1
				d2	725	555	r2
				d3	900	230	r2
4	27587	1840
			r1		400	395
			r2		1100	395
				d1	375	555	r2
				d2	725	227	r1
				d3	1075	555	r1
				d4	1250	555	r2
5	16947	1869
			r1		400	395
			r2		1100	395
				d1	200	227	r1
				d2	550	720	r1
				d3	900	230	r2
6	21185	1708
			r1		400	395
			r2		1100	395
				d1	200	75	r1
				d2	725	555	r1
				d3	900	555	r2
				d4	1250	75	r2
7	5620	968
			r1		400	395
			r2		1100	395
				d1	725	395	r1
8	6350	1893
			r1		400	395
			r2		1100	395
				d1	725	235	r2
				d2	725	555	r1
9	76811	59754
			r1		360	395
			r2		1135	395
				d1	490	555	r1
				d2	800	75	r2
				d3	1265	395	r2
				d4	1420	555	r2
10	15615	2391
			r1		360	395
			r2		1135	395
				d1	490	555	r1
				d2	645	555	r1
				d3	800	555	r2
				d4	1110	75	r2
				d5	1425	235	r2
11	15002	2307
			r1		250	395
			r2		1050	395
				d0	625	395	r2
				d1	50	555	r1
12	12350	2655
			r1		250	395
			r2		1050	395
				d0	225	715	r1
				d1	425	715	r1
				d2	50	395	r1
				d3	425	715	r1
13	12528	1590
			r1		250	395
			r2		1050	395
				d0	625	70	r1
				d1	1425	715	r2
				d2	225	555	r1
14	6582	1270
			r1		250	395
			r2		1050	395
				d0	425	230	r1
				d1	425	395	r2
