# Supplementary material for: Collectivism-individualism: Strategic behavior in tacit coordination games
Source: PLoS One. 2020 Feb 4;15(2):e0226929. doi: 10.1371/journal.pone.0226929 (PMC6999890; doi:10.1371/journal.pone.0226929)
Supplement: S1 File — (ZIP) [file pone.0226929.s002.zip › CSV Data files/UCAS (China)/AS_160104090004_19_F.csv]

Game number	Game Time [Msec]	Time To first drag [Msec]	Reference point	Data point	X	Y	Connection
1	7315	2072
			r1		400	395
			r2		1100	395
				d1	550	227	r1
				d2	1075	557	r2
2	15915	1220
			r1		400	395
			r2		1100	395
				d1	375	555	r2
				d2	550	555	r1
				d3	1250	230	r1
				d4	1250	395	r1
3	42384	8278
			r1		400	395
			r2		1100	395
				d1	550	555	r1
				d2	725	555	r2
				d3	900	230	r2
4	16483	1456
			r1		400	395
			r2		1100	395
				d1	375	555	r2
				d2	725	227	r2
				d3	1075	555	r2
				d4	1250	555	r2
5	15770	1368
			r1		400	395
			r2		1100	395
				d1	200	227	r2
				d2	550	720	r2
				d3	900	230	r2
6	24057	1621
			r1		400	395
			r2		1100	395
				d1	200	75	r1
				d2	725	555	r1
				d3	900	555	r1
				d4	1250	75	r1
7	3593	1301
			r1		400	395
			r2		1100	395
				d1	725	395	r2
8	11418	2331
			r1		400	395
			r2		1100	395
				d1	725	235	r1
				d2	725	555	r2
9	21641	1606
			r1		360	395
			r2		1135	395
				d1	490	555	r2
				d2	800	75	r1
				d3	1265	395	r2
				d4	1420	555	r1
10	28600	1687
			r1		360	395
			r2		1135	395
				d1	490	555	r2
				d2	645	555	r2
				d3	800	555	r1
				d4	1110	75	r1
				d5	1425	235	r1
11	12906	1127
			r1		250	395
			r2		1050	395
				d0	825	715	r2
				d1	225	555	r2
				d2	625	395	r2
				d3	50	555	r1
12	13786	4661
			r1		250	395
			r2		1050	395
				d0	1025	715	r1
				d1	225	715	r2
				d2	1225	395	r2
				d3	625	395	r1
13	27301	2646
			r1		250	395
			r2		1050	395
				d0	1425	70	r2
				d1	825	395	r2
				d2	50	70	r1
				d3	625	230	r1
14	7068	1788
			r1		250	395
			r2		1050	395
				d0	225	555	r1
				d1	825	555	r2
