# Supplementary material for: Collectivism-individualism: Strategic behavior in tacit coordination games
Source: PLoS One. 2020 Feb 4;15(2):e0226929. doi: 10.1371/journal.pone.0226929 (PMC6999890; doi:10.1371/journal.pone.0226929)
Supplement: S1 File — (ZIP) [file pone.0226929.s002.zip › CSV Data files/UCAS (China)/AS_17695455227_23_M.csv]

Game number	Game Time [Msec]	Time To first drag [Msec]	Reference point	Data point	X	Y	Connection
1	4601	1089
			r1		400	395
			r2		1100	395
				d1	550	227	r1
				d2	1075	557	r2
2	8041	1358
			r1		400	395
			r2		1100	395
				d1	375	555	r1
				d2	550	555	r1
				d3	1250	230	r2
				d4	1250	395	r2
3	5734	1156
			r1		400	395
			r2		1100	395
				d1	550	555	r1
				d2	725	555	r1
				d3	900	230	r2
4	7291	1490
			r1		400	395
			r2		1100	395
				d1	375	555	r1
				d2	725	227	r2
				d3	1075	555	r2
				d4	1250	555	r2
5	8090	1812
			r1		400	395
			r2		1100	395
				d1	200	227	r1
				d2	550	720	r1
				d3	900	230	r2
6	9434	1600
			r1		400	395
			r2		1100	395
				d1	200	75	r1
				d2	725	555	r1
				d3	900	555	r2
				d4	1250	75	r2
7	2954	1388
			r1		400	395
			r2		1100	395
				d1	725	395	r1
8	5651	1498
			r1		400	395
			r2		1100	395
				d1	725	235	r2
				d2	725	555	r2
9	9517	1601
			r1		360	395
			r2		1135	395
				d1	490	555	r1
				d2	800	75	r2
				d3	1265	395	r2
				d4	1420	555	r2
10	8570	1163
			r1		360	395
			r2		1135	395
				d1	490	555	r1
				d2	645	555	r1
				d3	800	555	r2
				d4	1110	75	r2
				d5	1425	235	r2
11	18832	3782
			r1		250	395
			r2		1050	395
				d0	50	70	r1
				d1	625	395	r1
				d2	1225	230	r2
12	6554	1463
			r1		250	395
			r2		1050	395
				d0	1225	395	r2
				d1	1425	715	r2
13	5304	1788
			r1		250	395
			r2		1050	395
				d0	1225	70	r2
				d1	1425	555	r2
14	8713	1384
			r1		250	395
			r2		1050	395
				d0	625	555	r1
				d1	1225	230	r2
				d2	1225	555	r2
