# Supplementary material for: Collectivism-individualism: Strategic behavior in tacit coordination games
Source: PLoS One. 2020 Feb 4;15(2):e0226929. doi: 10.1371/journal.pone.0226929 (PMC6999890; doi:10.1371/journal.pone.0226929)
Supplement: S1 File — (ZIP) [file pone.0226929.s002.zip › CSV Data files/UCAS (China)/AS_18228055247_23_M.csv]

Game number	Game Time [Msec]	Time To first drag [Msec]	Reference point	Data point	X	Y	Connection
1	3284	1056
			r1		400	395
			r2		1100	395
				d1	550	227	r1
				d2	1075	557	r1
2	8023	2413
			r1		400	395
			r2		1100	395
				d1	375	555	r1
				d2	550	555	r1
				d3	1250	230	r2
				d4	1250	395	r2
3	33535	24142
			r1		400	395
			r2		1100	395
				d1	550	555	r1
				d2	725	555	r1
				d3	900	230	r2
4	6119	1516
			r1		400	395
			r2		1100	395
				d1	375	555	r1
				d2	725	227	r2
				d3	1075	555	r2
				d4	1250	555	r2
5	5726	1371
			r1		400	395
			r2		1100	395
				d1	200	227	r1
				d2	550	720	r2
				d3	900	230	r2
6	7458	1267
			r1		400	395
			r2		1100	395
				d1	200	75	r1
				d2	725	555	r1
				d3	900	555	r2
				d4	1250	75	r2
7	24704	1041
			r1		400	395
			r2		1100	395
				d1	725	395	r1
8	3165	1093
			r1		400	395
			r2		1100	395
				d1	725	235	r1
				d2	725	555	r2
9	11693	971
			r1		360	395
			r2		1135	395
				d1	490	555	r1
				d2	800	75	r2
				d3	1265	395	r2
				d4	1420	555	r1
10	7654	1128
			r1		360	395
			r2		1135	395
				d1	490	555	r2
				d2	645	555	r2
				d3	800	555	r1
				d4	1110	75	r2
				d5	1425	235	r1
11	5627	1010
			r1		250	395
			r2		1050	395
				d0	1225	230	r2
				d1	425	555	r2
				d2	1425	230	r2
				d3	825	395	r1
12	7479	1184
			r1		250	395
			r2		1050	395
				d0	625	395	r2
				d1	50	70	r1
				d2	1225	715	r2
13	5024	1181
			r1		250	395
			r2		1050	395
				d0	1025	230	r2
				d1	1025	715	r1
				d2	1025	70	r2
14	3818	1136
			r1		250	395
			r2		1050	395
				d0	825	715	r1
				d1	825	230	r2
				d2	825	715	r1
