# Supplementary material for: Collectivism-individualism: Strategic behavior in tacit coordination games
Source: PLoS One. 2020 Feb 4;15(2):e0226929. doi: 10.1371/journal.pone.0226929 (PMC6999890; doi:10.1371/journal.pone.0226929)
Supplement: S1 File — (ZIP) [file pone.0226929.s002.zip › CSV Data files/UCAS (China)/AS_18435153942_21_M.csv]

Game number	Game Time [Msec]	Time To first drag [Msec]	Reference point	Data point	X	Y	Connection
1	5097	1352
			r1		400	395
			r2		1100	395
				d1	550	227	r1
				d2	1075	557	r2
2	10364	2055
			r1		400	395
			r2		1100	395
				d1	375	555	r1
				d2	550	555	r1
				d3	1250	230	r2
				d4	1250	395	r2
3	6873	1524
			r1		400	395
			r2		1100	395
				d1	550	555	r1
				d2	725	555	r2
				d3	900	230	r2
4	8471	1716
			r1		400	395
			r2		1100	395
				d1	375	555	r1
				d2	725	227	r2
				d3	1075	555	r2
				d4	1250	555	r2
5	8660	1392
			r1		400	395
			r2		1100	395
				d1	200	227	r1
				d2	550	720	r1
				d3	900	230	r2
6	7767	1169
			r1		400	395
			r2		1100	395
				d1	200	75	r1
				d2	725	555	r1
				d3	900	555	r2
				d4	1250	75	r2
7	3402	1893
			r1		400	395
			r2		1100	395
				d1	725	395	r2
8	6264	1527
			r1		400	395
			r2		1100	395
				d1	725	235	r2
				d2	725	555	r1
9	10162	1710
			r1		360	395
			r2		1135	395
				d1	490	555	r1
				d2	800	75	r2
				d3	1265	395	r2
				d4	1420	555	r2
10	10409	1435
			r1		360	395
			r2		1135	395
				d1	490	555	r1
				d2	645	555	r1
				d3	800	555	r2
				d4	1110	75	r2
				d5	1425	235	r2
11	5345	1868
			r1		250	395
			r2		1050	395
				d0	1425	230	r2
				d1	1225	70	r2
12	7765	1635
			r1		250	395
			r2		1050	395
				d0	1425	715	r2
				d1	1425	70	r2
13	7817	1162
			r1		250	395
			r2		1050	395
				d0	1425	70	r2
				d1	1225	230	r2
				d2	1425	70	r2
				d3	625	715	r2
14	5937	1472
			r1		250	395
			r2		1050	395
				d0	1025	230	r2
				d1	225	230	r1
				d2	50	230	r1
