# Supplementary material for: Collectivism-individualism: Strategic behavior in tacit coordination games
Source: PLoS One. 2020 Feb 4;15(2):e0226929. doi: 10.1371/journal.pone.0226929 (PMC6999890; doi:10.1371/journal.pone.0226929)
Supplement: S1 File — (ZIP) [file pone.0226929.s002.zip › CSV Data files/UCAS (China)/AS_18435168802_24_M.csv]

Game number	Game Time [Msec]	Time To first drag [Msec]	Reference point	Data point	X	Y	Connection
1	25464	1287
			r1		400	395
			r2		1100	395
				d1	550	227	r1
				d2	1075	557	r2
2	38200	20021
			r1		400	395
			r2		1100	395
				d1	375	555	r1
				d2	550	555	r1
				d3	1250	230	r2
				d4	1250	395	r2
3	5149	1114
			r1		400	395
			r2		1100	395
				d1	550	555	r1
				d2	725	555	r1
				d3	900	230	r2
4	7614	1255
			r1		400	395
			r2		1100	395
				d1	375	555	r1
				d2	725	227	r2
				d3	1075	555	r2
				d4	1250	555	r2
5	9086	2085
			r1		400	395
			r2		1100	395
				d1	200	227	r1
				d2	550	720	r1
				d3	900	230	r2
6	15572	8510
			r1		400	395
			r2		1100	395
				d1	200	75	r1
				d2	725	555	r1
				d3	900	555	r2
				d4	1250	75	r2
7	33211	1501
			r1		400	395
			r2		1100	395
				d1	725	395	r1
8	4197	1191
			r1		400	395
			r2		1100	395
				d1	725	235	r2
				d2	725	555	r2
9	7409	1199
			r1		360	395
			r2		1135	395
				d1	490	555	r1
				d2	800	75	r2
				d3	1265	395	r2
				d4	1420	555	r2
10	9388	1157
			r1		360	395
			r2		1135	395
				d1	490	555	r1
				d2	645	555	r1
				d3	800	555	r2
				d4	1110	75	r2
				d5	1425	235	r2
11	6700	1286
			r1		250	395
			r2		1050	395
				d0	50	715	r1
				d1	1025	715	r2
				d2	1225	395	r2
12	8150	1436
			r1		250	395
			r2		1050	395
				d0	625	555	r1
				d1	1225	715	r2
				d2	1425	555	r2
				d3	1225	230	r2
13	16098	1071
			r1		250	395
			r2		1050	395
				d0	1425	230	r2
				d1	825	395	r2
				d2	1425	715	r2
14	8721	1632
			r1		250	395
			r2		1050	395
				d0	1225	230	r2
				d1	1425	395	r2
				d2	625	715	r2
