# Supplementary material for: Collectivism-individualism: Strategic behavior in tacit coordination games
Source: PLoS One. 2020 Feb 4;15(2):e0226929. doi: 10.1371/journal.pone.0226929 (PMC6999890; doi:10.1371/journal.pone.0226929)
Supplement: S1 File — (ZIP) [file pone.0226929.s002.zip › CSV Data files/UCAS (China)/AS_18630972184_24_M.csv]

Game number	Game Time [Msec]	Time To first drag [Msec]	Reference point	Data point	X	Y	Connection
1	16640	3333
			r1		400	395
			r2		1100	395
				d1	550	227	r2
				d2	1075	557	r1
2	48706	19433
			r1		400	395
			r2		1100	395
				d1	375	555	r1
				d2	550	555	r1
				d3	1250	230	r2
				d4	1250	395	r2
3	23320	4098
			r1		400	395
			r2		1100	395
				d1	550	555	r1
				d2	725	555	r2
				d3	900	230	r1
4	31161	3227
			r1		400	395
			r2		1100	395
				d1	375	555	r1
				d2	725	227	r1
				d3	1075	555	r1
				d4	1250	555	r2
5	19513	6538
			r1		400	395
			r2		1100	395
				d1	200	227	r1
				d2	550	720	r1
				d3	900	230	r1
6	20001	2307
			r1		400	395
			r2		1100	395
				d1	200	75	r1
				d2	725	555	r1
				d3	900	555	r2
				d4	1250	75	r2
7	29081	12854
			r1		400	395
			r2		1100	395
				d1	725	395	r1
8	39824	17461
			r1		400	395
			r2		1100	395
				d1	725	235	r1
				d2	725	555	r1
9	39746	10952
			r1		360	395
			r2		1135	395
				d1	490	555	r1
				d2	800	75	r1
				d3	1265	395	r2
				d4	1420	555	r2
10	24736	3120
			r1		360	395
			r2		1135	395
				d1	490	555	r1
				d2	645	555	r1
				d3	800	555	r2
				d4	1110	75	r2
				d5	1425	235	r2
11	17150	4847
			r1		250	395
			r2		1050	395
				d0	225	70	r1
				d1	625	70	r1
12	19972	3661
			r1		250	395
			r2		1050	395
				d0	1425	395	r1
				d1	425	395	r2
13	22600	3949
			r1		250	395
			r2		1050	395
				d0	1225	555	r1
				d1	425	70	r1
				d2	50	70	r1
14	53467	20993
			r1		250	395
			r2		1050	395
				d0	1425	395	r2
				d1	825	230	r1
				d2	1225	395	r2
