# Supplementary material for: Collectivism-individualism: Strategic behavior in tacit coordination games
Source: PLoS One. 2020 Feb 4;15(2):e0226929. doi: 10.1371/journal.pone.0226929 (PMC6999890; doi:10.1371/journal.pone.0226929)
Supplement: S1 File — (ZIP) [file pone.0226929.s002.zip › CSV Data files/UCAS (China)/AS_18682083489_24_M.csv]

Game number	Game Time [Msec]	Time To first drag [Msec]	Reference point	Data point	X	Y	Connection
1	4445	1309
			r1		400	395
			r2		1100	395
				d1	550	227	r1
				d2	1075	557	r2
2	8011	1274
			r1		400	395
			r2		1100	395
				d1	375	555	r1
				d2	550	555	r1
				d3	1250	230	r2
				d4	1250	395	r2
3	8054	1662
			r1		400	395
			r2		1100	395
				d1	550	555	r1
				d2	725	555	r2
				d3	900	230	r2
4	6745	1559
			r1		400	395
			r2		1100	395
				d1	375	555	r1
				d2	725	227	r2
				d3	1075	555	r2
				d4	1250	555	r2
5	8707	1982
			r1		400	395
			r2		1100	395
				d1	200	227	r1
				d2	550	720	r1
				d3	900	230	r2
6	10485	2086
			r1		400	395
			r2		1100	395
				d1	200	75	r1
				d2	725	555	r1
				d3	900	555	r2
				d4	1250	75	r2
7	3959	1979
			r1		400	395
			r2		1100	395
				d1	725	395	r2
8	9090	2641
			r1		400	395
			r2		1100	395
				d1	725	235	r2
				d2	725	555	r1
9	9769	1350
			r1		360	395
			r2		1135	395
				d1	490	555	r1
				d2	800	75	r2
				d3	1265	395	r2
				d4	1420	555	r2
10	9356	1259
			r1		360	395
			r2		1135	395
				d1	490	555	r1
				d2	645	555	r1
				d3	800	555	r2
				d4	1110	75	r2
				d5	1425	235	r2
11	14406	1283
			r1		250	395
			r2		1050	395
				d0	625	395	r1
				d1	825	70	r2
12	5622	1389
			r1		250	395
			r2		1050	395
				d0	625	230	r1
				d1	1425	395	r2
13	6114	2358
			r1		250	395
			r2		1050	395
				d0	225	230	r1
				d1	425	715	r2
14	11580	2030
			r1		250	395
			r2		1050	395
				d0	425	230	r1
				d1	825	70	r2
				d2	1225	555	r2
				d3	825	715	r2
