# Supplementary material for: Collectivism-individualism: Strategic behavior in tacit coordination games
Source: PLoS One. 2020 Feb 4;15(2):e0226929. doi: 10.1371/journal.pone.0226929 (PMC6999890; doi:10.1371/journal.pone.0226929)
Supplement: S1 File — (ZIP) [file pone.0226929.s002.zip › CSV Data files/UCAS (China)/AS_18712766570_22_F.csv]

Game number	Game Time [Msec]	Time To first drag [Msec]	Reference point	Data point	X	Y	Connection
1	8943	2323
			r1		400	395
			r2		1100	395
				d1	550	227	r1
				d2	1075	557	r2
2	7502	1787
			r1		400	395
			r2		1100	395
				d1	375	555	r1
				d2	550	555	r1
				d3	1250	230	r2
				d4	1250	395	r2
3	6037	1241
			r1		400	395
			r2		1100	395
				d1	550	555	r1
				d2	725	555	r1
				d3	900	230	r2
4	9273	1259
			r1		400	395
			r2		1100	395
				d1	375	555	r1
				d2	725	227	r2
				d3	1075	555	r2
				d4	1250	555	r2
5	46850	42437
			r1		400	395
			r2		1100	395
				d1	200	227	r1
				d2	550	720	r1
				d3	900	230	r2
6	10994	1670
			r1		400	395
			r2		1100	395
				d1	200	75	r1
				d2	725	555	r2
				d3	900	555	r2
				d4	1250	75	r2
7	3234	1500
			r1		400	395
			r2		1100	395
				d1	725	395	r2
8	30955	1963
			r1		400	395
			r2		1100	395
				d1	725	235	r2
				d2	725	555	r1
9	10519	1028
			r1		360	395
			r2		1135	395
				d1	490	555	r1
				d2	800	75	r2
				d3	1265	395	r2
				d4	1420	555	r2
10	14094	2178
			r1		360	395
			r2		1135	395
				d1	490	555	r1
				d2	645	555	r1
				d3	800	555	r1
				d4	1110	75	r2
				d5	1425	235	r2
11	7228	1523
			r1		250	395
			r2		1050	395
				d0	1425	555	r2
				d1	225	555	r1
12	6321	1636
			r1		250	395
			r2		1050	395
				d0	50	715	r1
				d1	625	555	r1
				d2	1225	395	r2
13	190652	1688
			r1		250	395
			r2		1050	395
				d0	425	70	r1
				d1	625	555	r2
14	4538	1472
			r1		250	395
			r2		1050	395
				d0	825	70	r2
				d1	425	715	r1
