# Supplementary material for: Collectivism-individualism: Strategic behavior in tacit coordination games
Source: PLoS One. 2020 Feb 4;15(2):e0226929. doi: 10.1371/journal.pone.0226929 (PMC6999890; doi:10.1371/journal.pone.0226929)
Supplement: S1 File — (ZIP) [file pone.0226929.s002.zip › CSV Data files/UCAS (China)/AS_18811741603_24_M.csv]

Game number	Game Time [Msec]	Time To first drag [Msec]	Reference point	Data point	X	Y	Connection
1	4346	1179
			r1		400	395
			r2		1100	395
				d1	550	227	r1
				d2	1075	557	r2
2	9320	1754
			r1		400	395
			r2		1100	395
				d1	375	555	r1
				d2	550	555	r1
				d3	1250	230	r2
				d4	1250	395	r2
3	6637	1464
			r1		400	395
			r2		1100	395
				d1	550	555	r1
				d2	725	555	r1
				d3	900	230	r2
4	8721	1622
			r1		400	395
			r2		1100	395
				d1	375	555	r2
				d2	725	227	r2
				d3	1075	555	r1
				d4	1250	555	r2
5	8313	3330
			r1		400	395
			r2		1100	395
				d1	200	227	r1
				d2	550	720	r1
				d3	900	230	r2
6	41465	30233
			r1		400	395
			r2		1100	395
				d1	200	75	r1
				d2	725	555	r1
				d3	900	555	r2
				d4	1250	75	r2
7	4660	1792
			r1		400	395
			r2		1100	395
				d1	725	395	r2
8	5853	1237
			r1		400	395
			r2		1100	395
				d1	725	235	r1
				d2	725	555	r2
9	10401	1306
			r1		360	395
			r2		1135	395
				d1	490	555	r1
				d2	800	75	r2
				d3	1265	395	r2
				d4	1420	555	r2
10	12578	1408
			r1		360	395
			r2		1135	395
				d1	490	555	r1
				d2	645	555	r1
				d3	800	555	r1
				d4	1110	75	r2
				d5	1425	235	r2
11	5313	1536
			r1		250	395
			r2		1050	395
				d0	1025	715	r2
				d1	425	715	r1
12	11678	2041
			r1		250	395
			r2		1050	395
				d0	425	555	r1
				d1	1425	70	r2
				d2	1225	715	r2
				d3	1425	555	r2
13	8993	1404
			r1		250	395
			r2		1050	395
				d0	1225	70	r2
				d1	425	70	r1
				d2	1425	715	r2
				d3	1425	395	r2
14	10059	1512
			r1		250	395
			r2		1050	395
				d0	1025	230	r2
				d1	1425	715	r2
				d2	1025	230	r2
				d3	225	70	r1
