# Supplementary material for: Collectivism-individualism: Strategic behavior in tacit coordination games
Source: PLoS One. 2020 Feb 4;15(2):e0226929. doi: 10.1371/journal.pone.0226929 (PMC6999890; doi:10.1371/journal.pone.0226929)
Supplement: S1 File — (ZIP) [file pone.0226929.s002.zip › CSV Data files/UCAS (China)/AS_18835190080_23_F.csv]

Game number	Game Time [Msec]	Time To first drag [Msec]	Reference point	Data point	X	Y	Connection
1	3806	1190
			r1		400	395
			r2		1100	395
				d1	550	227	r1
				d2	1075	557	r2
2	8134	1575
			r1		400	395
			r2		1100	395
				d1	375	555	r1
				d2	550	555	r1
				d3	1250	230	r2
				d4	1250	395	r2
3	24317	19280
			r1		400	395
			r2		1100	395
				d1	550	555	r1
				d2	725	555	r1
				d3	900	230	r2
4	6818	1293
			r1		400	395
			r2		1100	395
				d1	375	555	r1
				d2	725	227	r1
				d3	1075	555	r2
				d4	1250	555	r2
5	6502	1315
			r1		400	395
			r2		1100	395
				d1	200	227	r1
				d2	550	720	r1
				d3	900	230	r2
6	9047	2185
			r1		400	395
			r2		1100	395
				d1	200	75	r1
				d2	725	555	r1
				d3	900	555	r2
				d4	1250	75	r2
7	1662	1048
			r1		400	395
			r2		1100	395
				d1	725	395	r2
8	7191	1619
			r1		400	395
			r2		1100	395
				d1	725	235	r2
				d2	725	555	r2
9	7423	1216
			r1		360	395
			r2		1135	395
				d1	490	555	r1
				d2	800	75	r2
				d3	1265	395	r2
				d4	1420	555	r2
10	8962	1031
			r1		360	395
			r2		1135	395
				d1	490	555	r1
				d2	645	555	r1
				d3	800	555	r1
				d4	1110	75	r2
				d5	1425	235	r2
11	4413	1342
			r1		250	395
			r2		1050	395
				d0	50	70	r1
				d1	625	715	r1
12	5989	1116
			r1		250	395
			r2		1050	395
				d0	625	395	r2
				d1	825	70	r2
				d2	825	555	r2
				d3	1025	70	r2
13	4616	1313
			r1		250	395
			r2		1050	395
				d0	425	395	r1
				d1	625	395	r1
14	5372	1194
			r1		250	395
			r2		1050	395
				d0	425	395	r1
				d1	625	70	r1
				d2	625	555	r1
				d3	625	555	r1
