# Supplementary material for: Collectivism-individualism: Strategic behavior in tacit coordination games
Source: PLoS One. 2020 Feb 4;15(2):e0226929. doi: 10.1371/journal.pone.0226929 (PMC6999890; doi:10.1371/journal.pone.0226929)
Supplement: S1 File — (ZIP) [file pone.0226929.s002.zip › CSV Data files/UCAS (China)/AS_201400171137_22_M.csv]

Game number	Game Time [Msec]	Time To first drag [Msec]	Reference point	Data point	X	Y	Connection
1	3239	1215
			r1		400	395
			r2		1100	395
				d1	550	227	r1
				d2	1075	557	r2
2	14632	1336
			r1		400	395
			r2		1100	395
				d1	375	555	r1
				d2	550	555	r1
				d3	1250	230	r2
				d4	1250	395	r2
3	9449	1176
			r1		400	395
			r2		1100	395
				d1	550	555	r1
				d2	725	555	r2
				d3	900	230	r2
4	11191	1575
			r1		400	395
			r2		1100	395
				d1	375	555	r1
				d2	725	227	r1
				d3	1075	555	r2
				d4	1250	555	r2
5	16735	7928
			r1		400	395
			r2		1100	395
				d1	200	227	r1
				d2	550	720	r1
				d3	900	230	r2
6	10640	1945
			r1		400	395
			r2		1100	395
				d1	200	75	r1
				d2	725	555	r1
				d3	900	555	r2
				d4	1250	75	r2
7	6385	3496
			r1		400	395
			r2		1100	395
				d1	725	395	r2
8	7761	2072
			r1		400	395
			r2		1100	395
				d1	725	235	r1
				d2	725	555	r2
9	9424	1111
			r1		360	395
			r2		1135	395
				d1	490	555	r1
				d2	800	75	r1
				d3	1265	395	r2
				d4	1420	555	r2
10	11512	1191
			r1		360	395
			r2		1135	395
				d1	490	555	r1
				d2	645	555	r1
				d3	800	555	r2
				d4	1110	75	r2
				d5	1425	235	r2
11	48281	12371
			r1		250	395
			r2		1050	395
				d0	50	715	r1
				d1	1425	230	r2
				d2	425	555	r1
				d3	1425	395	r2
12	10775	2096
			r1		250	395
			r2		1050	395
				d0	50	715	r1
				d1	50	395	r1
				d2	50	555	r1
				d3	825	230	r2
13	10345	1648
			r1		250	395
			r2		1050	395
				d0	625	715	r2
				d1	225	230	r1
				d2	50	715	r1
14	10943	1496
			r1		250	395
			r2		1050	395
				d0	50	395	r1
				d1	1225	70	r2
				d2	425	230	r1
				d3	225	230	r1
