# Supplementary material for: Collectivism-individualism: Strategic behavior in tacit coordination games
Source: PLoS One. 2020 Feb 4;15(2):e0226929. doi: 10.1371/journal.pone.0226929 (PMC6999890; doi:10.1371/journal.pone.0226929)
Supplement: S1 File — (ZIP) [file pone.0226929.s002.zip › CSV Data files/UCAS (China)/AS_201418014628078_23_F.csv]

Game number	Game Time [Msec]	Time To first drag [Msec]	Reference point	Data point	X	Y	Connection
1	5595	1329
			r1		400	395
			r2		1100	395
				d1	550	227	r1
				d2	1075	557	r2
2	7841	1373
			r1		400	395
			r2		1100	395
				d1	375	555	r1
				d2	550	555	r1
				d3	1250	230	r2
				d4	1250	395	r2
3	6271	1037
			r1		400	395
			r2		1100	395
				d1	550	555	r1
				d2	725	555	r1
				d3	900	230	r2
4	7362	1578
			r1		400	395
			r2		1100	395
				d1	375	555	r1
				d2	725	227	r1
				d3	1075	555	r2
				d4	1250	555	r2
5	10422	2016
			r1		400	395
			r2		1100	395
				d1	200	227	r1
				d2	550	720	r1
				d3	900	230	r2
6	9980	1848
			r1		400	395
			r2		1100	395
				d1	200	75	r1
				d2	725	555	r1
				d3	900	555	r2
				d4	1250	75	r2
7	5147	1244
			r1		400	395
			r2		1100	395
				d1	725	395	r2
8	4421	1175
			r1		400	395
			r2		1100	395
				d1	725	235	r1
				d2	725	555	r2
9	39664	27551
			r1		360	395
			r2		1135	395
				d1	490	555	r1
				d2	800	75	r1
				d3	1265	395	r2
				d4	1420	555	r2
10	9510	1153
			r1		360	395
			r2		1135	395
				d1	490	555	r1
				d2	645	555	r1
				d3	800	555	r1
				d4	1110	75	r2
				d5	1425	235	r2
11	6245	1383
			r1		250	395
			r2		1050	395
				d0	825	715	r2
				d1	825	70	r2
12	31866	1137
			r1		250	395
			r2		1050	395
				d0	425	715	r1
				d1	1225	555	r2
				d2	1225	230	r2
				d3	1425	555	r2
13	6272	1002
			r1		250	395
			r2		1050	395
				d0	1425	395	r2
				d1	425	230	r1
				d2	825	555	r2
14	8776	2001
			r1		250	395
			r2		1050	395
				d0	1025	715	r2
				d1	1225	230	r2
				d2	425	715	r1
				d3	425	555	r1
