# Supplementary material for: Collectivism-individualism: Strategic behavior in tacit coordination games
Source: PLoS One. 2020 Feb 4;15(2):e0226929. doi: 10.1371/journal.pone.0226929 (PMC6999890; doi:10.1371/journal.pone.0226929)
Supplement: S1 File — (ZIP) [file pone.0226929.s002.zip › CSV Data files/UCAS (China)/AS_201442806030_21_F.csv]

Game number	Game Time [Msec]	Time To first drag [Msec]	Reference point	Data point	X	Y	Connection
1	4248	1296
			r1		400	395
			r2		1100	395
				d1	550	227	r1
				d2	1075	557	r2
2	56136	22208
			r1		400	395
			r2		1100	395
				d1	375	555	r1
				d2	550	555	r1
				d3	1250	230	r2
				d4	1250	395	r2
3	7728	864
			r1		400	395
			r2		1100	395
				d1	550	555	r1
				d2	725	555	r2
				d3	900	230	r2
4	8184	1928
			r1		400	395
			r2		1100	395
				d1	375	555	r1
				d2	725	227	r1
				d3	1075	555	r2
				d4	1250	555	r2
5	7832	2648
			r1		400	395
			r2		1100	395
				d1	200	227	r1
				d2	550	720	r1
				d3	900	230	r2
6	16021	4213
			r1		400	395
			r2		1100	395
				d1	200	75	r1
				d2	725	555	r1
				d3	900	555	r2
				d4	1250	75	r2
7	4187	952
			r1		400	395
			r2		1100	395
				d1	725	395	r2
8	7392	1880
			r1		400	395
			r2		1100	395
				d1	725	235	r2
				d2	725	555	r1
9	7248	1471
			r1		360	395
			r2		1135	395
				d1	490	555	r1
				d2	800	75	r2
				d3	1265	395	r2
				d4	1420	555	r2
10	9528	1656
			r1		360	395
			r2		1135	395
				d1	490	555	r1
				d2	645	555	r1
				d3	800	555	r2
				d4	1110	75	r2
				d5	1425	235	r2
11	9192	1393
			r1		250	395
			r2		1050	395
				d0	625	555	r1
				d1	1425	555	r2
				d2	50	395	r1
12	4432	1384
			r1		250	395
			r2		1050	395
				d0	1025	555	r2
				d1	50	70	r1
13	5648	1752
			r1		250	395
			r2		1050	395
				d0	625	395	r1
				d1	1225	715	r2
				d2	1025	230	r2
14	5792	1432
			r1		250	395
			r2		1050	395
				d0	225	70	r1
				d1	225	715	r1
