# Supplementary material for: Collectivism-individualism: Strategic behavior in tacit coordination games
Source: PLoS One. 2020 Feb 4;15(2):e0226929. doi: 10.1371/journal.pone.0226929 (PMC6999890; doi:10.1371/journal.pone.0226929)
Supplement: S1 File — (ZIP) [file pone.0226929.s002.zip › CSV Data files/UCAS (China)/AS_201501034127_22_M.csv]

Game number	Game Time [Msec]	Time To first drag [Msec]	Reference point	Data point	X	Y	Connection
1	7997	4151
			r1		400	395
			r2		1100	395
				d1	550	227	r1
				d2	1075	557	r2
2	21164	8781
			r1		400	395
			r2		1100	395
				d1	375	555	r1
				d2	550	555	r2
				d3	1250	230	r2
				d4	1250	395	r1
3	13261	4513
			r1		400	395
			r2		1100	395
				d1	550	555	r2
				d2	725	555	r1
				d3	900	230	r2
4	14774	6611
			r1		400	395
			r2		1100	395
				d1	375	555	r1
				d2	725	227	r2
				d3	1075	555	r1
				d4	1250	555	r2
5	15551	8042
			r1		400	395
			r2		1100	395
				d1	200	227	r1
				d2	550	720	r2
				d3	900	230	r1
6	86563	4845
			r1		400	395
			r2		1100	395
				d1	200	75	r1
				d2	725	555	r2
				d3	900	555	r2
				d4	1250	75	r1
7	24680	4366
			r1		400	395
			r2		1100	395
				d1	725	395	r2
8	16580	12100
			r1		400	395
			r2		1100	395
				d1	725	235	r2
				d2	725	555	r1
9	26017	14027
			r1		360	395
			r2		1135	395
				d1	490	555	r1
				d2	800	75	r2
				d3	1265	395	r1
				d4	1420	555	r2
10	18310	8212
			r1		360	395
			r2		1135	395
				d1	490	555	r1
				d2	645	555	r1
				d3	800	555	r1
				d4	1110	75	r2
				d5	1425	235	r2
11	18735	9006
			r1		250	395
			r2		1050	395
				d0	1225	715	r1
				d1	1425	70	r2
				d2	50	555	r1
12	10709	5624
			r1		250	395
			r2		1050	395
				d0	50	715	r1
				d1	825	715	r2
13	15343	7360
			r1		250	395
			r2		1050	395
				d0	1025	230	r2
				d1	1025	555	r2
				d2	50	555	r1
14	16771	5293
			r1		250	395
			r2		1050	395
				d0	1225	230	r2
				d1	1425	230	r2
				d2	225	555	r1
				d3	1025	230	r2
