# Supplementary material for: Collectivism-individualism: Strategic behavior in tacit coordination games
Source: PLoS One. 2020 Feb 4;15(2):e0226929. doi: 10.1371/journal.pone.0226929 (PMC6999890; doi:10.1371/journal.pone.0226929)
Supplement: S1 File — (ZIP) [file pone.0226929.s002.zip › CSV Data files/UCAS (China)/AS_201501034128_23_M.csv]

Game number	Game Time [Msec]	Time To first drag [Msec]	Reference point	Data point	X	Y	Connection
1	5473	1554
			r1		400	395
			r2		1100	395
				d1	550	227	r1
				d2	1075	557	r2
2	9739	1559
			r1		400	395
			r2		1100	395
				d1	375	555	r1
				d2	550	555	r1
				d3	1250	230	r2
				d4	1250	395	r2
3	7096	1435
			r1		400	395
			r2		1100	395
				d1	550	555	r1
				d2	725	555	r1
				d3	900	230	r2
4	17200	7555
			r1		400	395
			r2		1100	395
				d1	375	555	r1
				d2	725	227	r1
				d3	1075	555	r2
				d4	1250	555	r2
5	7704	1457
			r1		400	395
			r2		1100	395
				d1	200	227	r1
				d2	550	720	r1
				d3	900	230	r2
6	22465	7616
			r1		400	395
			r2		1100	395
				d1	200	75	r1
				d2	725	555	r1
				d3	900	555	r2
				d4	1250	75	r2
7	9013	1514
			r1		400	395
			r2		1100	395
				d1	725	395	r1
8	3929	1594
			r1		400	395
			r2		1100	395
				d1	725	235	r1
				d2	725	555	r2
9	9112	1719
			r1		360	395
			r2		1135	395
				d1	490	555	r1
				d2	800	75	r1
				d3	1265	395	r2
				d4	1420	555	r2
10	14340	2273
			r1		360	395
			r2		1135	395
				d1	490	555	r1
				d2	645	555	r1
				d3	800	555	r2
				d4	1110	75	r2
				d5	1425	235	r2
11	9935	1214
			r1		250	395
			r2		1050	395
				d0	825	230	r1
				d1	1025	230	r1
				d2	1425	395	r2
				d3	1225	395	r2
12	6011	1362
			r1		250	395
			r2		1050	395
				d0	625	555	r1
				d1	1225	395	r2
13	4390	1186
			r1		250	395
			r2		1050	395
				d0	825	230	r1
				d1	1025	230	r2
14	7088	1444
			r1		250	395
			r2		1050	395
				d0	625	395	r1
				d1	625	715	r2
				d2	1425	70	r2
