# Supplementary material for: Collectivism-individualism: Strategic behavior in tacit coordination games
Source: PLoS One. 2020 Feb 4;15(2):e0226929. doi: 10.1371/journal.pone.0226929 (PMC6999890; doi:10.1371/journal.pone.0226929)
Supplement: S1 File — (ZIP) [file pone.0226929.s002.zip › CSV Data files/UCAS (China)/AS_201501034129_23_M.csv]

Game number	Game Time [Msec]	Time To first drag [Msec]	Reference point	Data point	X	Y	Connection
1	8680	2390
			r1		400	395
			r2		1100	395
				d1	550	227	r2
				d2	1075	557	r1
2	43271	20812
			r1		400	395
			r2		1100	395
				d1	375	555	r2
				d2	550	555	r1
				d3	1250	230	r1
				d4	1250	395	r2
3	8237	1480
			r1		400	395
			r2		1100	395
				d1	550	555	r1
				d2	725	555	r2
				d3	900	230	r2
4	10236	1784
			r1		400	395
			r2		1100	395
				d1	375	555	r1
				d2	725	227	r1
				d3	1075	555	r2
				d4	1250	555	r2
5	14439	2138
			r1		400	395
			r2		1100	395
				d1	200	227	r2
				d2	550	720	r2
				d3	900	230	r1
6	10537	1458
			r1		400	395
			r2		1100	395
				d1	200	75	r2
				d2	725	555	r1
				d3	900	555	r2
				d4	1250	75	r1
7	6612	1222
			r1		400	395
			r2		1100	395
				d1	725	395	r1
8	4560	1170
			r1		400	395
			r2		1100	395
				d1	725	235	r1
				d2	725	555	r2
9	11604	2469
			r1		360	395
			r2		1135	395
				d1	490	555	r1
				d2	800	75	r2
				d3	1265	395	r2
				d4	1420	555	r1
10	14409	1896
			r1		360	395
			r2		1135	395
				d1	490	555	r1
				d2	645	555	r1
				d3	800	555	r2
				d4	1110	75	r1
				d5	1425	235	r2
11	9649	2844
			r1		250	395
			r2		1050	395
				d0	1225	715	r2
				d1	1025	715	r1
				d2	50	715	r1
12	15723	2836
			r1		250	395
			r2		1050	395
				d0	1225	715	r2
				d1	425	715	r1
				d2	625	715	r1
				d3	1025	715	r2
13	5315	1294
			r1		250	395
			r2		1050	395
				d0	625	715	r2
				d1	425	715	r1
14	7699	1058
			r1		250	395
			r2		1050	395
				d0	1025	555	r2
				d1	1425	395	r1
				d2	825	715	r2
