# Supplementary material for: Collectivism-individualism: Strategic behavior in tacit coordination games
Source: PLoS One. 2020 Feb 4;15(2):e0226929. doi: 10.1371/journal.pone.0226929 (PMC6999890; doi:10.1371/journal.pone.0226929)
Supplement: S1 File — (ZIP) [file pone.0226929.s002.zip › CSV Data files/UCAS (China)/AS_201501034132_23_M.csv]

Game number	Game Time [Msec]	Time To first drag [Msec]	Reference point	Data point	X	Y	Connection
1	6178	1856
			r1		400	395
			r2		1100	395
				d1	550	227	r1
				d2	1075	557	r2
2	11705	2419
			r1		400	395
			r2		1100	395
				d1	375	555	r1
				d2	550	555	r1
				d3	1250	230	r2
				d4	1250	395	r2
3	8861	1569
			r1		400	395
			r2		1100	395
				d1	550	555	r1
				d2	725	555	r2
				d3	900	230	r2
4	8965	1692
			r1		400	395
			r2		1100	395
				d1	375	555	r1
				d2	725	227	r2
				d3	1075	555	r2
				d4	1250	555	r2
5	7567	1420
			r1		400	395
			r2		1100	395
				d1	200	227	r1
				d2	550	720	r2
				d3	900	230	r2
6	22883	7099
			r1		400	395
			r2		1100	395
				d1	200	75	r1
				d2	725	555	r2
				d3	900	555	r2
				d4	1250	75	r2
7	4558	1386
			r1		400	395
			r2		1100	395
				d1	725	395	r2
8	8308	1593
			r1		400	395
			r2		1100	395
				d1	725	235	r1
				d2	725	555	r2
9	20142	2069
			r1		360	395
			r2		1135	395
				d1	490	555	r1
				d2	800	75	r1
				d3	1265	395	r2
				d4	1420	555	r2
10	18137	1671
			r1		360	395
			r2		1135	395
				d1	490	555	r2
				d2	645	555	r2
				d3	800	555	r2
				d4	1110	75	r2
				d5	1425	235	r2
11	7874	2252
			r1		250	395
			r2		1050	395
				d0	1225	715	r2
				d1	225	715	r1
12	25879	13455
			r1		250	395
			r2		1050	395
				d0	1425	230	r2
				d1	625	395	r2
				d2	50	715	r1
13	11183	2239
			r1		250	395
			r2		1050	395
				d0	425	230	r1
				d1	1225	395	r2
				d2	825	70	r2
14	11519	1799
			r1		250	395
			r2		1050	395
				d0	1425	715	r2
				d1	625	230	r2
				d2	225	70	r1
				d3	50	555	r1
