# Supplementary material for: Collectivism-individualism: Strategic behavior in tacit coordination games
Source: PLoS One. 2020 Feb 4;15(2):e0226929. doi: 10.1371/journal.pone.0226929 (PMC6999890; doi:10.1371/journal.pone.0226929)
Supplement: S1 File — (ZIP) [file pone.0226929.s002.zip › CSV Data files/UCAS (China)/AS_201501034133_22_M.csv]

Game number	Game Time [Msec]	Time To first drag [Msec]	Reference point	Data point	X	Y	Connection
1	15458	5817
			r1		400	395
			r2		1100	395
				d1	550	227	r2
				d2	1075	557	r1
2	25859	6719
			r1		400	395
			r2		1100	395
				d1	375	555	r1
				d2	550	555	r1
				d3	1250	230	r2
				d4	1250	395	r2
3	10836	2712
			r1		400	395
			r2		1100	395
				d1	550	555	r1
				d2	725	555	r2
				d3	900	230	r1
4	19402	5379
			r1		400	395
			r2		1100	395
				d1	375	555	r2
				d2	725	227	r2
				d3	1075	555	r1
				d4	1250	555	r2
5	30727	10180
			r1		400	395
			r2		1100	395
				d1	200	227	r1
				d2	550	720	r2
				d3	900	230	r1
6	28588	9111
			r1		400	395
			r2		1100	395
				d1	200	75	r1
				d2	725	555	r2
				d3	900	555	r1
				d4	1250	75	r1
7	5379	3549
			r1		400	395
			r2		1100	395
				d1	725	395	r2
8	17696	6659
			r1		400	395
			r2		1100	395
				d1	725	235	r2
				d2	725	555	r1
9	26908	3039
			r1		360	395
			r2		1135	395
				d1	490	555	r2
				d2	800	75	r2
				d3	1265	395	r1
				d4	1420	555	r2
10	46382	11711
			r1		360	395
			r2		1135	395
				d1	490	555	r1
				d2	645	555	r2
				d3	800	555	r1
				d4	1110	75	r2
				d5	1425	235	r1
11	17483	4208
			r1		250	395
			r2		1050	395
				d0	625	230	r1
				d1	225	555	r1
				d2	50	230	r1
12	16879	4546
			r1		250	395
			r2		1050	395
				d0	225	70	r2
				d1	1225	555	r2
				d2	225	555	r2
13	28435	4312
			r1		250	395
			r2		1050	395
				d0	1425	395	r2
				d1	225	230	r2
				d2	1025	70	r1
				d3	225	555	r2
14	14555	3719
			r1		250	395
			r2		1050	395
				d0	1425	715	r1
				d1	50	230	r2
