# Supplementary material for: Collectivism-individualism: Strategic behavior in tacit coordination games
Source: PLoS One. 2020 Feb 4;15(2):e0226929. doi: 10.1371/journal.pone.0226929 (PMC6999890; doi:10.1371/journal.pone.0226929)
Supplement: S1 File — (ZIP) [file pone.0226929.s002.zip › CSV Data files/UCAS (China)/AS_201501034134_22_M.csv]

Game number	Game Time [Msec]	Time To first drag [Msec]	Reference point	Data point	X	Y	Connection
1	6432	1650
			r1		400	395
			r2		1100	395
				d1	550	227	r1
				d2	1075	557	r2
2	14589	3380
			r1		400	395
			r2		1100	395
				d1	375	555	r1
				d2	550	555	r1
				d3	1250	230	r2
				d4	1250	395	r2
3	12991	1701
			r1		400	395
			r2		1100	395
				d1	550	555	r1
				d2	725	555	r1
				d3	900	230	r2
4	16509	2006
			r1		400	395
			r2		1100	395
				d1	375	555	r1
				d2	725	227	r1
				d3	1075	555	r2
				d4	1250	555	r2
5	11475	2280
			r1		400	395
			r2		1100	395
				d1	200	227	r1
				d2	550	720	r1
				d3	900	230	r2
6	12476	2009
			r1		400	395
			r2		1100	395
				d1	200	75	r1
				d2	725	555	r1
				d3	900	555	r2
				d4	1250	75	r2
7	5389	2529
			r1		400	395
			r2		1100	395
				d1	725	395	r1
8	7064	2143
			r1		400	395
			r2		1100	395
				d1	725	235	r1
				d2	725	555	r2
9	10302	2307
			r1		360	395
			r2		1135	395
				d1	490	555	r1
				d2	800	75	r1
				d3	1265	395	r2
				d4	1420	555	r2
10	35696	11287
			r1		360	395
			r2		1135	395
				d1	490	555	r1
				d2	645	555	r1
				d3	800	555	r1
				d4	1110	75	r2
				d5	1425	235	r2
11	22936	2472
			r1		250	395
			r2		1050	395
				d0	225	715	r1
				d1	1025	70	r2
				d2	1025	555	r2
				d3	1225	230	r2
12	7254	1860
			r1		250	395
			r2		1050	395
				d0	1425	70	r2
				d1	1025	70	r2
13	11867	1594
			r1		250	395
			r2		1050	395
				d0	825	555	r2
				d1	825	715	r2
				d2	825	555	r2
				d3	1425	555	r2
14	18970	5815
			r1		250	395
			r2		1050	395
				d0	425	230	r1
				d1	1025	230	r2
				d2	50	395	r1
				d3	1225	715	r2
