# Supplementary material for: Collectivism-individualism: Strategic behavior in tacit coordination games
Source: PLoS One. 2020 Feb 4;15(2):e0226929. doi: 10.1371/journal.pone.0226929 (PMC6999890; doi:10.1371/journal.pone.0226929)
Supplement: S1 File — (ZIP) [file pone.0226929.s002.zip › CSV Data files/UCAS (China)/AS_2015e8014661093_23_F.csv]

Game number	Game Time [Msec]	Time To first drag [Msec]	Reference point	Data point	X	Y	Connection
1	3672	1121
			r1		400	395
			r2		1100	395
				d1	550	227	r1
				d2	1075	557	r2
2	56882	39089
			r1		400	395
			r2		1100	395
				d1	375	555	r1
				d2	550	555	r1
				d3	1250	230	r2
				d4	1250	395	r2
3	15523	1430
			r1		400	395
			r2		1100	395
				d1	550	555	r1
				d2	725	555	r1
				d3	900	230	r2
4	8043	935
			r1		400	395
			r2		1100	395
				d1	375	555	r1
				d2	725	227	r1
				d3	1075	555	r2
				d4	1250	555	r2
5	5252	1303
			r1		400	395
			r2		1100	395
				d1	200	227	r1
				d2	550	720	r1
				d3	900	230	r2
6	11529	2721
			r1		400	395
			r2		1100	395
				d1	200	75	r1
				d2	725	555	r1
				d3	900	555	r2
				d4	1250	75	r2
7	3336	2013
			r1		400	395
			r2		1100	395
				d1	725	395	r1
8	4291	1371
			r1		400	395
			r2		1100	395
				d1	725	235	r1
				d2	725	555	r2
9	6492	1000
			r1		360	395
			r2		1135	395
				d1	490	555	r1
				d2	800	75	r2
				d3	1265	395	r2
				d4	1420	555	r2
10	14639	4513
			r1		360	395
			r2		1135	395
				d1	490	555	r1
				d2	645	555	r1
				d3	800	555	r2
				d4	1110	75	r2
				d5	1425	235	r2
11	4116	1148
			r1		250	395
			r2		1050	395
				d0	225	70	r1
				d1	825	70	r2
12	9150	1780
			r1		250	395
			r2		1050	395
				d0	1425	230	r2
				d1	1025	715	r2
				d2	1225	230	r2
				d3	625	70	r1
13	5659	1512
			r1		250	395
			r2		1050	395
				d0	50	715	r1
				d1	50	715	r1
				d2	1025	555	r2
				d3	1025	555	r2
14	6905	1225
			r1		250	395
			r2		1050	395
				d0	825	715	r2
				d1	1425	70	r2
				d2	1025	70	r2
				d3	425	395	r1
