# Supplementary material for: Collectivism-individualism: Strategic behavior in tacit coordination games
Source: PLoS One. 2020 Feb 4;15(2):e0226929. doi: 10.1371/journal.pone.0226929 (PMC6999890; doi:10.1371/journal.pone.0226929)
Supplement: S1 File — (ZIP) [file pone.0226929.s002.zip › CSV Data files/UCAS (China)/AS_2015E8014661097_25_M.csv]

Game number	Game Time [Msec]	Time To first drag [Msec]	Reference point	Data point	X	Y	Connection
1	3088	864
			r1		400	395
			r2		1100	395
				d1	550	227	r1
				d2	1075	557	r2
2	6720	840
			r1		400	395
			r2		1100	395
				d1	375	555	r1
				d2	550	555	r1
				d3	1250	230	r2
				d4	1250	395	r2
3	10769	7296
			r1		400	395
			r2		1100	395
				d1	550	555	r1
				d2	725	555	r2
				d3	900	230	r2
4	6825	1152
			r1		400	395
			r2		1100	395
				d1	375	555	r1
				d2	725	227	r1
				d3	1075	555	r2
				d4	1250	555	r2
5	5071	1248
			r1		400	395
			r2		1100	395
				d1	200	227	r1
				d2	550	720	r1
				d3	900	230	r2
6	10720	1824
			r1		400	395
			r2		1100	395
				d1	200	75	r1
				d2	725	555	r1
				d3	900	555	r2
				d4	1250	75	r2
7	1464	792
			r1		400	395
			r2		1100	395
				d1	725	395	r1
8	3936	1137
			r1		400	395
			r2		1100	395
				d1	725	235	r1
				d2	725	555	r2
9	6255	1199
			r1		360	395
			r2		1135	395
				d1	490	555	r1
				d2	800	75	r2
				d3	1265	395	r2
				d4	1420	555	r2
10	7479	1159
			r1		360	395
			r2		1135	395
				d1	490	555	r1
				d2	645	555	r1
				d3	800	555	r2
				d4	1110	75	r2
				d5	1425	235	r2
11	9265	864
			r1		250	395
			r2		1050	395
				d0	225	715	r1
				d1	50	555	r1
				d2	1025	715	r2
				d3	425	555	r1
12	5696	1560
			r1		250	395
			r2		1050	395
				d0	425	715	r1
				d1	1225	70	r2
				d2	425	715	r1
				d3	50	715	r1
13	69423	34948
			r1		250	395
			r2		1050	395
				d0	1225	715	r2
				d1	825	230	r2
14	6999	1207
			r1		250	395
			r2		1050	395
				d0	50	70	r1
				d1	1225	395	r2
				d2	825	395	r2
				d3	1425	230	r2
