# Supplementary material for: Collectivism-individualism: Strategic behavior in tacit coordination games
Source: PLoS One. 2020 Feb 4;15(2):e0226929. doi: 10.1371/journal.pone.0226929 (PMC6999890; doi:10.1371/journal.pone.0226929)
Supplement: S1 File — (ZIP) [file pone.0226929.s002.zip › CSV Data files/UCAS (China)/AS_201628014628060_24_M.csv]

Game number	Game Time [Msec]	Time To first drag [Msec]	Reference point	Data point	X	Y	Connection
1	6192	1776
			r1		400	395
			r2		1100	395
				d1	550	227	r1
				d2	1075	557	r2
2	8361	1388
			r1		400	395
			r2		1100	395
				d1	375	555	r1
				d2	550	555	r1
				d3	1250	230	r2
				d4	1250	395	r2
3	8759	1697
			r1		400	395
			r2		1100	395
				d1	550	555	r1
				d2	725	555	r2
				d3	900	230	r2
4	9732	1858
			r1		400	395
			r2		1100	395
				d1	375	555	r1
				d2	725	227	r1
				d3	1075	555	r2
				d4	1250	555	r2
5	9544	1565
			r1		400	395
			r2		1100	395
				d1	200	227	r1
				d2	550	720	r1
				d3	900	230	r2
6	10866	2059
			r1		400	395
			r2		1100	395
				d1	200	75	r1
				d2	725	555	r1
				d3	900	555	r2
				d4	1250	75	r2
7	3016	1257
			r1		400	395
			r2		1100	395
				d1	725	395	r1
8	5325	1190
			r1		400	395
			r2		1100	395
				d1	725	235	r1
				d2	725	555	r2
9	9889	1648
			r1		360	395
			r2		1135	395
				d1	490	555	r1
				d2	800	75	r1
				d3	1265	395	r2
				d4	1420	555	r2
10	12313	1334
			r1		360	395
			r2		1135	395
				d1	490	555	r1
				d2	645	555	r1
				d3	800	555	r2
				d4	1110	75	r2
				d5	1425	235	r2
11	35198	12116
			r1		250	395
			r2		1050	395
				d0	425	715	r1
				d1	425	395	r1
				d2	825	70	r2
12	11943	1355
			r1		250	395
			r2		1050	395
				d0	1425	395	r2
				d1	1225	715	r2
				d2	825	395	r2
				d3	625	715	r1
13	6304	1635
			r1		250	395
			r2		1050	395
				d0	50	230	r1
				d1	425	395	r1
14	6967	1884
			r1		250	395
			r2		1050	395
				d0	1425	230	r2
				d1	50	70	r1
				d2	1225	395	r2
