# Supplementary material for: Collectivism-individualism: Strategic behavior in tacit coordination games
Source: PLoS One. 2020 Feb 4;15(2):e0226929. doi: 10.1371/journal.pone.0226929 (PMC6999890; doi:10.1371/journal.pone.0226929)
Supplement: S1 File — (ZIP) [file pone.0226929.s002.zip › CSV Data files/UCAS (China)/AS_201712200701009_19_F.csv]

Game number	Game Time [Msec]	Time To first drag [Msec]	Reference point	Data point	X	Y	Connection
1	3888	1053
			r1		400	395
			r2		1100	395
				d1	550	227	r1
				d2	1075	557	r2
2	7254	1299
			r1		400	395
			r2		1100	395
				d1	375	555	r1
				d2	550	555	r1
				d3	1250	230	r2
				d4	1250	395	r2
3	6071	1060
			r1		400	395
			r2		1100	395
				d1	550	555	r1
				d2	725	555	r1
				d3	900	230	r2
4	9400	816
			r1		400	395
			r2		1100	395
				d1	375	555	r1
				d2	725	227	r2
				d3	1075	555	r2
				d4	1250	555	r2
5	7172	1308
			r1		400	395
			r2		1100	395
				d1	200	227	r1
				d2	550	720	r1
				d3	900	230	r2
6	8630	2164
			r1		400	395
			r2		1100	395
				d1	200	75	r1
				d2	725	555	r1
				d3	900	555	r2
				d4	1250	75	r2
7	2952	1288
			r1		400	395
			r2		1100	395
				d1	725	395	r2
8	3739	1534
			r1		400	395
			r2		1100	395
				d1	725	235	r1
				d2	725	555	r2
9	6880	1139
			r1		360	395
			r2		1135	395
				d1	490	555	r1
				d2	800	75	r2
				d3	1265	395	r2
				d4	1420	555	r2
10	8836	1379
			r1		360	395
			r2		1135	395
				d1	490	555	r1
				d2	645	555	r1
				d3	800	555	r2
				d4	1110	75	r2
				d5	1425	235	r2
11	6624	990
			r1		250	395
			r2		1050	395
				d0	825	395	r2
				d1	50	70	r1
12	5459	1318
			r1		250	395
			r2		1050	395
				d0	225	70	r1
				d1	425	230	r1
				d2	225	555	r1
13	5382	965
			r1		250	395
			r2		1050	395
				d0	625	555	r2
				d1	1025	715	r2
				d2	825	230	r2
14	4005	893
			r1		250	395
			r2		1050	395
				d0	625	230	r1
				d1	625	395	r2
