# Supplementary material for: Collectivism-individualism: Strategic behavior in tacit coordination games
Source: PLoS One. 2020 Feb 4;15(2):e0226929. doi: 10.1371/journal.pone.0226929 (PMC6999890; doi:10.1371/journal.pone.0226929)
Supplement: S1 File — (ZIP) [file pone.0226929.s002.zip › CSV Data files/UCAS (China)/AS_201718012115010_23_F.csv]

Game number	Game Time [Msec]	Time To first drag [Msec]	Reference point	Data point	X	Y	Connection
1	4057	1406
			r1		400	395
			r2		1100	395
				d1	550	227	r1
				d2	1075	557	r2
2	10091	1278
			r1		400	395
			r2		1100	395
				d1	375	555	r1
				d2	550	555	r1
				d3	1250	230	r2
				d4	1250	395	r2
3	11779	2055
			r1		400	395
			r2		1100	395
				d1	550	555	r1
				d2	725	555	r1
				d3	900	230	r2
4	7757	1230
			r1		400	395
			r2		1100	395
				d1	375	555	r1
				d2	725	227	r1
				d3	1075	555	r2
				d4	1250	555	r2
5	6807	1174
			r1		400	395
			r2		1100	395
				d1	200	227	r1
				d2	550	720	r1
				d3	900	230	r2
6	11220	1273
			r1		400	395
			r2		1100	395
				d1	200	75	r1
				d2	725	555	r2
				d3	900	555	r2
				d4	1250	75	r2
7	3119	1424
			r1		400	395
			r2		1100	395
				d1	725	395	r1
8	4722	1011
			r1		400	395
			r2		1100	395
				d1	725	235	r2
				d2	725	555	r2
9	6773	1156
			r1		360	395
			r2		1135	395
				d1	490	555	r1
				d2	800	75	r1
				d3	1265	395	r2
				d4	1420	555	r2
10	9874	1066
			r1		360	395
			r2		1135	395
				d1	490	555	r2
				d2	645	555	r2
				d3	800	555	r2
				d4	1110	75	r2
				d5	1425	235	r2
11	61454	22362
			r1		250	395
			r2		1050	395
				d0	1025	230	r2
				d1	1425	230	r2
				d2	425	395	r1
12	11780	1207
			r1		250	395
			r2		1050	395
				d0	225	715	r2
				d1	225	230	r2
				d2	1025	555	r2
				d3	825	70	r2
13	8767	1431
			r1		250	395
			r2		1050	395
				d0	1425	230	r2
				d1	425	230	r1
				d2	225	715	r1
				d3	225	555	r1
14	7907	2109
			r1		250	395
			r2		1050	395
				d0	225	230	r2
				d1	1025	555	r2
