# Supplementary material for: Collectivism-individualism: Strategic behavior in tacit coordination games
Source: PLoS One. 2020 Feb 4;15(2):e0226929. doi: 10.1371/journal.pone.0226929 (PMC6999890; doi:10.1371/journal.pone.0226929)
Supplement: S1 File — (ZIP) [file pone.0226929.s002.zip › CSV Data files/UCAS (China)/AS_201718013626009_23_F.csv]

Game number	Game Time [Msec]	Time To first drag [Msec]	Reference point	Data point	X	Y	Connection
1	5331	1981
			r1		400	395
			r2		1100	395
				d1	550	227	r1
				d2	1075	557	r2
2	13438	2408
			r1		400	395
			r2		1100	395
				d1	375	555	r1
				d2	550	555	r1
				d3	1250	230	r2
				d4	1250	395	r2
3	12097	3242
			r1		400	395
			r2		1100	395
				d1	550	555	r1
				d2	725	555	r1
				d3	900	230	r2
4	12113	3088
			r1		400	395
			r2		1100	395
				d1	375	555	r1
				d2	725	227	r1
				d3	1075	555	r2
				d4	1250	555	r2
5	41911	2863
			r1		400	395
			r2		1100	395
				d1	200	227	r1
				d2	550	720	r1
				d3	900	230	r2
6	19913	2370
			r1		400	395
			r2		1100	395
				d1	200	75	r1
				d2	725	555	r1
				d3	900	555	r2
				d4	1250	75	r2
7	34598	15563
			r1		400	395
			r2		1100	395
				d1	725	395	r1
8	410106	3221
			r1		400	395
			r2		1100	395
				d1	725	235	r1
				d2	725	555	r1
9	4121	11933
			r1		360	395
			r2		1135	395
				d1	490	555	r1
				d2	800	75	r2
				d3	1265	395	r2
				d4	1420	555	r2
10	31114	3162
			r1		360	395
			r2		1135	395
				d1	490	555	r1
				d2	645	555	r1
				d3	800	555	r2
				d4	1110	75	r2
				d5	1425	235	r2
11	37282	8755
			r1		250	395
			r2		1050	395
				d0	1425	230	r2
				d1	1225	230	r2
				d2	425	555	r1
				d3	1225	715	r2
12	10740	2350
			r1		250	395
			r2		1050	395
				d0	825	70	r2
				d1	50	715	r1
				d2	1225	70	r2
13	14944	1880
			r1		250	395
			r2		1050	395
				d0	50	715	r1
				d1	425	555	r1
				d2	825	70	r2
				d3	225	715	r1
14	10835	2233
			r1		250	395
			r2		1050	395
				d0	625	395	r1
				d1	625	715	r1
				d2	50	230	r1
