# Supplementary material for: Collectivism-individualism: Strategic behavior in tacit coordination games
Source: PLoS One. 2020 Feb 4;15(2):e0226929. doi: 10.1371/journal.pone.0226929 (PMC6999890; doi:10.1371/journal.pone.0226929)
Supplement: S1 File — (ZIP) [file pone.0226929.s002.zip › CSV Data files/UCAS (China)/AS_201718014628012_22_F.csv]

Game number	Game Time [Msec]	Time To first drag [Msec]	Reference point	Data point	X	Y	Connection
1	7010	2156
			r1		400	395
			r2		1100	395
				d1	550	227	r1
				d2	1075	557	r2
2	12087	2317
			r1		400	395
			r2		1100	395
				d1	375	555	r1
				d2	550	555	r1
				d3	1250	230	r2
				d4	1250	395	r2
3	10200	2129
			r1		400	395
			r2		1100	395
				d1	550	555	r1
				d2	725	555	r1
				d3	900	230	r2
4	11685	2474
			r1		400	395
			r2		1100	395
				d1	375	555	r1
				d2	725	227	r1
				d3	1075	555	r2
				d4	1250	555	r2
5	11585	2409
			r1		400	395
			r2		1100	395
				d1	200	227	r1
				d2	550	720	r1
				d3	900	230	r2
6	13734	1954
			r1		400	395
			r2		1100	395
				d1	200	75	r1
				d2	725	555	r2
				d3	900	555	r2
				d4	1250	75	r2
7	19960	17347
			r1		400	395
			r2		1100	395
				d1	725	395	r2
8	34895	25422
			r1		400	395
			r2		1100	395
				d1	725	235	r2
				d2	725	555	r1
9	27655	12255
			r1		360	395
			r2		1135	395
				d1	490	555	r1
				d2	800	75	r2
				d3	1265	395	r2
				d4	1420	555	r2
10	21976	1636
			r1		360	395
			r2		1135	395
				d1	490	555	r1
				d2	645	555	r1
				d3	800	555	r2
				d4	1110	75	r2
				d5	1425	235	r2
11	12274	2814
			r1		250	395
			r2		1050	395
				d0	1225	395	r2
				d1	625	555	r1
				d2	425	230	r1
				d3	225	70	r1
12	11272	2675
			r1		250	395
			r2		1050	395
				d0	50	555	r1
				d1	625	715	r1
				d2	1225	395	r2
13	13577	2590
			r1		250	395
			r2		1050	395
				d0	1225	230	r2
				d1	1425	395	r2
				d2	1425	230	r2
				d3	825	555	r2
14	10063	2907
			r1		250	395
			r2		1050	395
				d0	50	230	r1
				d1	1025	715	r2
