# Supplementary material for: Collectivism-individualism: Strategic behavior in tacit coordination games
Source: PLoS One. 2020 Feb 4;15(2):e0226929. doi: 10.1371/journal.pone.0226929 (PMC6999890; doi:10.1371/journal.pone.0226929)
Supplement: S1 File — (ZIP) [file pone.0226929.s002.zip › CSV Data files/UCAS (China)/AS_201718014628019_24_M.csv]

Game number	Game Time [Msec]	Time To first drag [Msec]	Reference point	Data point	X	Y	Connection
1	7927	2291
			r1		400	395
			r2		1100	395
				d1	550	227	r1
				d2	1075	557	r2
2	18472	6493
			r1		400	395
			r2		1100	395
				d1	375	555	r1
				d2	550	555	r1
				d3	1250	230	r2
				d4	1250	395	r2
3	11973	2209
			r1		400	395
			r2		1100	395
				d1	550	555	r1
				d2	725	555	r1
				d3	900	230	r2
4	15814	3216
			r1		400	395
			r2		1100	395
				d1	375	555	r1
				d2	725	227	r1
				d3	1075	555	r2
				d4	1250	555	r2
5	13179	3549
			r1		400	395
			r2		1100	395
				d1	200	227	r1
				d2	550	720	r1
				d3	900	230	r2
6	16895	1704
			r1		400	395
			r2		1100	395
				d1	200	75	r1
				d2	725	555	r1
				d3	900	555	r2
				d4	1250	75	r2
7	6743	1755
			r1		400	395
			r2		1100	395
				d1	725	395	r1
8	7060	2650
			r1		400	395
			r2		1100	395
				d1	725	235	r1
				d2	725	555	r2
9	18828	2494
			r1		360	395
			r2		1135	395
				d1	490	555	r1
				d2	800	75	r1
				d3	1265	395	r2
				d4	1420	555	r2
10	17170	2450
			r1		360	395
			r2		1135	395
				d1	490	555	r1
				d2	645	555	r1
				d3	800	555	r1
				d4	1110	75	r2
				d5	1425	235	r2
11	11288	2940
			r1		250	395
			r2		1050	395
				d0	425	230	r1
				d1	1025	230	r2
12	15473	2131
			r1		250	395
			r2		1050	395
				d0	625	70	r1
				d1	1425	555	r2
				d2	425	230	r1
				d3	1425	395	r2
13	9137	2109
			r1		250	395
			r2		1050	395
				d0	1225	230	r2
				d1	825	230	r2
				d2	225	230	r1
14	16769	1997
			r1		250	395
			r2		1050	395
				d0	1025	555	r2
				d1	50	395	r1
				d2	1225	715	r2
