# Supplementary material for: Collectivism-individualism: Strategic behavior in tacit coordination games
Source: PLoS One. 2020 Feb 4;15(2):e0226929. doi: 10.1371/journal.pone.0226929 (PMC6999890; doi:10.1371/journal.pone.0226929)
Supplement: S1 File — (ZIP) [file pone.0226929.s002.zip › CSV Data files/UCAS (China)/AS_201718014629031_24_M.csv]

Game number	Game Time [Msec]	Time To first drag [Msec]	Reference point	Data point	X	Y	Connection
1	6022	1499
			r1		400	395
			r2		1100	395
				d1	550	227	r1
				d2	1075	557	r2
2	13577	2459
			r1		400	395
			r2		1100	395
				d1	375	555	r1
				d2	550	555	r1
				d3	1250	230	r2
				d4	1250	395	r2
3	11211	2415
			r1		400	395
			r2		1100	395
				d1	550	555	r1
				d2	725	555	r1
				d3	900	230	r2
4	13623	3901
			r1		400	395
			r2		1100	395
				d1	375	555	r1
				d2	725	227	r1
				d3	1075	555	r2
				d4	1250	555	r2
5	14762	4216
			r1		400	395
			r2		1100	395
				d1	200	227	r1
				d2	550	720	r1
				d3	900	230	r2
6	14590	2344
			r1		400	395
			r2		1100	395
				d1	200	75	r1
				d2	725	555	r2
				d3	900	555	r2
				d4	1250	75	r2
7	5203	2180
			r1		400	395
			r2		1100	395
				d1	725	395	r1
8	11381	2941
			r1		400	395
			r2		1100	395
				d1	725	235	r1
				d2	725	555	r2
9	20958	3310
			r1		360	395
			r2		1135	395
				d1	490	555	r1
				d2	800	75	r1
				d3	1265	395	r2
				d4	1420	555	r2
10	15811	2287
			r1		360	395
			r2		1135	395
				d1	490	555	r1
				d2	645	555	r1
				d3	800	555	r1
				d4	1110	75	r2
				d5	1425	235	r2
11	16163	2492
			r1		250	395
			r2		1050	395
				d0	425	555	r1
				d1	825	555	r2
				d2	1225	230	r2
				d3	625	555	r1
12	26162	11807
			r1		250	395
			r2		1050	395
				d0	825	230	r2
				d1	625	555	r1
13	7289	2158
			r1		250	395
			r2		1050	395
				d0	625	555	r2
				d1	225	555	r1
14	26407	14345
			r1		250	395
			r2		1050	395
				d0	825	395	r2
				d1	225	70	r1
