# Supplementary material for: Collectivism-individualism: Strategic behavior in tacit coordination games
Source: PLoS One. 2020 Feb 4;15(2):e0226929. doi: 10.1371/journal.pone.0226929 (PMC6999890; doi:10.1371/journal.pone.0226929)
Supplement: S1 File — (ZIP) [file pone.0226929.s002.zip › CSV Data files/UCAS (China)/AS_201728009029009_24_M.csv]

Game number	Game Time [Msec]	Time To first drag [Msec]	Reference point	Data point	X	Y	Connection
1	2828	885
			r1		400	395
			r2		1100	395
				d1	550	227	r1
				d2	1075	557	r2
2	4860	1063
			r1		400	395
			r2		1100	395
				d1	375	555	r1
				d2	550	555	r1
				d3	1250	230	r2
				d4	1250	395	r2
3	13654	754
			r1		400	395
			r2		1100	395
				d1	550	555	r1
				d2	725	555	r1
				d3	900	230	r2
4	4754	792
			r1		400	395
			r2		1100	395
				d1	375	555	r1
				d2	725	227	r1
				d3	1075	555	r2
				d4	1250	555	r2
5	3986	757
			r1		400	395
			r2		1100	395
				d1	200	227	r1
				d2	550	720	r1
				d3	900	230	r2
6	5031	854
			r1		400	395
			r2		1100	395
				d1	200	75	r1
				d2	725	555	r1
				d3	900	555	r2
				d4	1250	75	r2
7	2061	930
			r1		400	395
			r2		1100	395
				d1	725	395	r1
8	3289	674
			r1		400	395
			r2		1100	395
				d1	725	235	r1
				d2	725	555	r2
9	5440	951
			r1		360	395
			r2		1135	395
				d1	490	555	r1
				d2	800	75	r1
				d3	1265	395	r2
				d4	1420	555	r2
10	6117	956
			r1		360	395
			r2		1135	395
				d1	490	555	r1
				d2	645	555	r1
				d3	800	555	r2
				d4	1110	75	r2
				d5	1425	235	r2
11	4755	1501
			r1		250	395
			r2		1050	395
				d0	1025	230	r2
				d1	50	70	r1
				d2	1025	230	r2
12	4442	1955
			r1		250	395
			r2		1050	395
				d0	825	555	r2
				d1	825	230	r2
13	3114	885
			r1		250	395
			r2		1050	395
				d0	425	395	r1
				d1	425	70	r1
14	4731	957
			r1		250	395
			r2		1050	395
				d0	1225	555	r2
				d1	825	555	r2
				d2	1425	395	r2
				d3	1425	715	r2
