# Supplementary material for: Collectivism-individualism: Strategic behavior in tacit coordination games
Source: PLoS One. 2020 Feb 4;15(2):e0226929. doi: 10.1371/journal.pone.0226929 (PMC6999890; doi:10.1371/journal.pone.0226929)
Supplement: S1 File — (ZIP) [file pone.0226929.s002.zip › CSV Data files/UCAS (China)/AS_201728009029011_24_M.csv]

Game number	Game Time [Msec]	Time To first drag [Msec]	Reference point	Data point	X	Y	Connection
1	3116	927
			r1		400	395
			r2		1100	395
				d1	550	227	r1
				d2	1075	557	r2
2	4525	863
			r1		400	395
			r2		1100	395
				d1	375	555	r1
				d2	550	555	r1
				d3	1250	230	r2
				d4	1250	395	r2
3	3152	705
			r1		400	395
			r2		1100	395
				d1	550	555	r1
				d2	725	555	r2
				d3	900	230	r2
4	9279	1298
			r1		400	395
			r2		1100	395
				d1	375	555	r1
				d2	725	227	r1
				d3	1075	555	r2
				d4	1250	555	r2
5	5362	1293
			r1		400	395
			r2		1100	395
				d1	200	227	r1
				d2	550	720	r1
				d3	900	230	r2
6	12411	950
			r1		400	395
			r2		1100	395
				d1	200	75	r1
				d2	725	555	r1
				d3	900	555	r2
				d4	1250	75	r2
7	61588	680
			r1		400	395
			r2		1100	395
				d1	725	395	r1
8	3320	951
			r1		400	395
			r2		1100	395
				d1	725	235	r1
				d2	725	555	r2
9	29228	11376
			r1		360	395
			r2		1135	395
				d1	490	555	r1
				d2	800	75	r2
				d3	1265	395	r2
				d4	1420	555	r2
10	6235	751
			r1		360	395
			r2		1135	395
				d1	490	555	r1
				d2	645	555	r1
				d3	800	555	r2
				d4	1110	75	r2
				d5	1425	235	r2
11	5949	895
			r1		250	395
			r2		1050	395
				d0	425	555	r1
				d1	1225	70	r2
				d2	1425	230	r2
12	3756	1044
			r1		250	395
			r2		1050	395
				d0	1025	70	r2
				d1	425	70	r1
13	4606	1160
			r1		250	395
			r2		1050	395
				d0	1425	230	r2
				d1	625	715	r1
14	6798	931
			r1		250	395
			r2		1050	395
				d0	625	70	r1
				d1	1425	230	r2
				d2	1425	395	r2
