# Supplementary material for: Collectivism-individualism: Strategic behavior in tacit coordination games
Source: PLoS One. 2020 Feb 4;15(2):e0226929. doi: 10.1371/journal.pone.0226929 (PMC6999890; doi:10.1371/journal.pone.0226929)
Supplement: S1 File — (ZIP) [file pone.0226929.s002.zip › CSV Data files/UCAS (China)/AS_201728009029012_23_F.csv]

Game number	Game Time [Msec]	Time To first drag [Msec]	Reference point	Data point	X	Y	Connection
1	6040	1913
			r1		400	395
			r2		1100	395
				d1	550	227	r1
				d2	1075	557	r2
2	9185	1873
			r1		400	395
			r2		1100	395
				d1	375	555	r1
				d2	550	555	r1
				d3	1250	230	r2
				d4	1250	395	r2
3	7522	1716
			r1		400	395
			r2		1100	395
				d1	550	555	r1
				d2	725	555	r2
				d3	900	230	r2
4	10559	2375
			r1		400	395
			r2		1100	395
				d1	375	555	r1
				d2	725	227	r1
				d3	1075	555	r2
				d4	1250	555	r2
5	10413	1674
			r1		400	395
			r2		1100	395
				d1	200	227	r1
				d2	550	720	r1
				d3	900	230	r2
6	18031	2830
			r1		400	395
			r2		1100	395
				d1	200	75	r1
				d2	725	555	r1
				d3	900	555	r2
				d4	1250	75	r2
7	5393	1827
			r1		400	395
			r2		1100	395
				d1	725	395	r1
8	6427	1527
			r1		400	395
			r2		1100	395
				d1	725	235	r1
				d2	725	555	r2
9	12976	1581
			r1		360	395
			r2		1135	395
				d1	490	555	r1
				d2	800	75	r2
				d3	1265	395	r2
				d4	1420	555	r2
10	13324	1720
			r1		360	395
			r2		1135	395
				d1	490	555	r1
				d2	645	555	r1
				d3	800	555	r2
				d4	1110	75	r2
				d5	1425	235	r2
11	38396	21282
			r1		250	395
			r2		1050	395
				d0	825	70	r2
				d1	50	395	r1
				d2	50	70	r1
12	8565	1839
			r1		250	395
			r2		1050	395
				d0	1225	395	r2
				d1	50	555	r1
				d2	625	715	r2
13	12526	1964
			r1		250	395
			r2		1050	395
				d0	825	70	r2
				d1	1425	230	r2
				d2	1425	555	r2
				d3	1225	555	r2
14	8225	1874
			r1		250	395
			r2		1050	395
				d0	1425	715	r2
				d1	1025	715	r2
				d2	1225	395	r2
