# Supplementary material for: Collectivism-individualism: Strategic behavior in tacit coordination games
Source: PLoS One. 2020 Feb 4;15(2):e0226929. doi: 10.1371/journal.pone.0226929 (PMC6999890; doi:10.1371/journal.pone.0226929)
Supplement: S1 File — (ZIP) [file pone.0226929.s002.zip › CSV Data files/UCAS (China)/AS_201728009029013_21_M.csv]

Game number	Game Time [Msec]	Time To first drag [Msec]	Reference point	Data point	X	Y	Connection
1	2907	1173
			r1		400	395
			r2		1100	395
				d1	550	227	r1
				d2	1075	557	r2
2	4947	804
			r1		400	395
			r2		1100	395
				d1	375	555	r1
				d2	550	555	r1
				d3	1250	230	r2
				d4	1250	395	r2
3	5172	869
			r1		400	395
			r2		1100	395
				d1	550	555	r1
				d2	725	555	r1
				d3	900	230	r2
4	4785	760
			r1		400	395
			r2		1100	395
				d1	375	555	r1
				d2	725	227	r1
				d3	1075	555	r2
				d4	1250	555	r2
5	3553	652
			r1		400	395
			r2		1100	395
				d1	200	227	r1
				d2	550	720	r1
				d3	900	230	r2
6	4824	1063
			r1		400	395
			r2		1100	395
				d1	200	75	r1
				d2	725	555	r2
				d3	900	555	r2
				d4	1250	75	r2
7	1623	773
			r1		400	395
			r2		1100	395
				d1	725	395	r1
8	2794	902
			r1		400	395
			r2		1100	395
				d1	725	235	r1
				d2	725	555	r1
9	12614	1350
			r1		360	395
			r2		1135	395
				d1	490	555	r1
				d2	800	75	r2
				d3	1265	395	r2
				d4	1420	555	r2
10	5853	906
			r1		360	395
			r2		1135	395
				d1	490	555	r1
				d2	645	555	r1
				d3	800	555	r2
				d4	1110	75	r2
				d5	1425	235	r2
11	3961	863
			r1		250	395
			r2		1050	395
				d0	625	395	r1
				d1	625	715	r2
12	5416	993
			r1		250	395
			r2		1050	395
				d0	825	395	r2
				d1	225	555	r1
				d2	625	70	r1
				d3	1425	395	r2
13	6322	1182
			r1		250	395
			r2		1050	395
				d0	1225	70	r2
				d1	1225	395	r2
				d2	50	395	r1
				d3	625	715	r2
14	3266	1029
			r1		250	395
			r2		1050	395
				d0	825	555	r2
				d1	825	70	r1
