# Supplementary material for: Collectivism-individualism: Strategic behavior in tacit coordination games
Source: PLoS One. 2020 Feb 4;15(2):e0226929. doi: 10.1371/journal.pone.0226929 (PMC6999890; doi:10.1371/journal.pone.0226929)
Supplement: S1 File — (ZIP) [file pone.0226929.s002.zip › CSV Data files/UCAS (China)/AS_201728009029014_24_M.csv]

Game number	Game Time [Msec]	Time To first drag [Msec]	Reference point	Data point	X	Y	Connection
1	2555	1042
			r1		400	395
			r2		1100	395
				d1	550	227	r1
				d2	1075	557	r2
2	5817	1013
			r1		400	395
			r2		1100	395
				d1	375	555	r1
				d2	550	555	r1
				d3	1250	230	r2
				d4	1250	395	r2
3	5668	1087
			r1		400	395
			r2		1100	395
				d1	550	555	r1
				d2	725	555	r1
				d3	900	230	r2
4	6181	1270
			r1		400	395
			r2		1100	395
				d1	375	555	r1
				d2	725	227	r1
				d3	1075	555	r2
				d4	1250	555	r2
5	4913	1210
			r1		400	395
			r2		1100	395
				d1	200	227	r1
				d2	550	720	r1
				d3	900	230	r2
6	7136	879
			r1		400	395
			r2		1100	395
				d1	200	75	r1
				d2	725	555	r1
				d3	900	555	r2
				d4	1250	75	r2
7	2817	862
			r1		400	395
			r2		1100	395
				d1	725	395	r1
8	3991	1046
			r1		400	395
			r2		1100	395
				d1	725	235	r2
				d2	725	555	r1
9	8012	926
			r1		360	395
			r2		1135	395
				d1	490	555	r1
				d2	800	75	r2
				d3	1265	395	r2
				d4	1420	555	r2
10	9821	822
			r1		360	395
			r2		1135	395
				d1	490	555	r1
				d2	645	555	r1
				d3	800	555	r2
				d4	1110	75	r2
				d5	1425	235	r2
11	7537	157
			r1		250	395
			r2		1050	395
				d0	1225	715	r2
				d1	625	555	r1
				d2	225	230	r1
				d3	225	70	r1
12	8706	1385
			r1		250	395
			r2		1050	395
				d0	425	230	r1
				d1	50	395	r1
				d2	825	715	r2
				d3	1025	70	r2
13	4958	1005
			r1		250	395
			r2		1050	395
				d0	825	395	r2
				d1	1425	70	r2
				d2	50	555	r1
14	3857	756
			r1		250	395
			r2		1050	395
				d0	50	555	r1
				d1	1025	230	r2
