# Supplementary material for: Collectivism-individualism: Strategic behavior in tacit coordination games
Source: PLoS One. 2020 Feb 4;15(2):e0226929. doi: 10.1371/journal.pone.0226929 (PMC6999890; doi:10.1371/journal.pone.0226929)
Supplement: S1 File — (ZIP) [file pone.0226929.s002.zip › CSV Data files/UCAS (China)/AS_201728009437015_24_F.csv]

Game number	Game Time [Msec]	Time To first drag [Msec]	Reference point	Data point	X	Y	Connection
1	15340	2521
			r1		400	395
			r2		1100	395
				d1	550	227	r1
				d2	1075	557	r2
2	20237	3881
			r1		400	395
			r2		1100	395
				d1	375	555	r1
				d2	550	555	r1
				d3	1250	230	r2
				d4	1250	395	r2
3	16773	3436
			r1		400	395
			r2		1100	395
				d1	550	555	r1
				d2	725	555	r1
				d3	900	230	r2
4	86230	9021
			r1		400	395
			r2		1100	395
				d1	375	555	r1
				d2	725	227	r1
				d3	1075	555	r2
				d4	1250	555	r2
5	11613	2444
			r1		400	395
			r2		1100	395
				d1	200	227	r1
				d2	550	720	r1
				d3	900	230	r2
6	25933	2671
			r1		400	395
			r2		1100	395
				d1	200	75	r1
				d2	725	555	r1
				d3	900	555	r2
				d4	1250	75	r2
7	5526	1993
			r1		400	395
			r2		1100	395
				d1	725	395	r2
8	13880	2815
			r1		400	395
			r2		1100	395
				d1	725	235	r1
				d2	725	555	r2
9	29166	2325
			r1		360	395
			r2		1135	395
				d1	490	555	r1
				d2	800	75	r2
				d3	1265	395	r2
				d4	1420	555	r2
10	25783	4053
			r1		360	395
			r2		1135	395
				d1	490	555	r1
				d2	645	555	r1
				d3	800	555	r1
				d4	1110	75	r2
				d5	1425	235	r2
11	14228	2786
			r1		250	395
			r2		1050	395
				d0	50	230	r1
				d1	1425	230	r2
				d2	625	70	r1
12	10854	3179
			r1		250	395
			r2		1050	395
				d0	1025	230	r2
				d1	425	395	r1
13	10875	2640
			r1		250	395
			r2		1050	395
				d0	50	70	r1
				d1	225	715	r1
				d2	1025	70	r2
14	21647	3899
			r1		250	395
			r2		1050	395
				d0	425	715	r1
				d1	625	555	r1
				d2	50	715	r1
				d3	1425	715	r2
