# Supplementary material for: Collectivism-individualism: Strategic behavior in tacit coordination games
Source: PLoS One. 2020 Feb 4;15(2):e0226929. doi: 10.1371/journal.pone.0226929 (PMC6999890; doi:10.1371/journal.pone.0226929)
Supplement: S1 File — (ZIP) [file pone.0226929.s002.zip › CSV Data files/UCAS (China)/AS_201728009443033_23_F.csv]

Game number	Game Time [Msec]	Time To first drag [Msec]	Reference point	Data point	X	Y	Connection
1	8076	2929
			r1		400	395
			r2		1100	395
				d1	550	227	r1
				d2	1075	557	r2
2	12204	2297
			r1		400	395
			r2		1100	395
				d1	375	555	r1
				d2	550	555	r1
				d3	1250	230	r2
				d4	1250	395	r2
3	30937	14553
			r1		400	395
			r2		1100	395
				d1	550	555	r1
				d2	725	555	r2
				d3	900	230	r2
4	13525	2135
			r1		400	395
			r2		1100	395
				d1	375	555	r1
				d2	725	227	r2
				d3	1075	555	r2
				d4	1250	555	r2
5	11384	3755
			r1		400	395
			r2		1100	395
				d1	200	227	r1
				d2	550	720	r1
				d3	900	230	r2
6	13629	2738
			r1		400	395
			r2		1100	395
				d1	200	75	r1
				d2	725	555	r1
				d3	900	555	r2
				d4	1250	75	r2
7	5572	1995
			r1		400	395
			r2		1100	395
				d1	725	395	r2
8	10435	1837
			r1		400	395
			r2		1100	395
				d1	725	235	r1
				d2	725	555	r2
9	18905	5585
			r1		360	395
			r2		1135	395
				d1	490	555	r1
				d2	800	75	r1
				d3	1265	395	r2
				d4	1420	555	r2
10	19384	2750
			r1		360	395
			r2		1135	395
				d1	490	555	r1
				d2	645	555	r1
				d3	800	555	r1
				d4	1110	75	r2
				d5	1425	235	r2
11	8605	1997
			r1		250	395
			r2		1050	395
				d0	1225	230	r1
				d1	825	70	r2
				d2	1225	230	r1
12	18041	3010
			r1		250	395
			r2		1050	395
				d0	825	70	r2
				d1	1225	715	r2
				d2	825	230	r2
				d3	1225	70	r2
13	11978	2651
			r1		250	395
			r2		1050	395
				d0	625	230	r1
				d1	1025	70	r2
				d2	225	230	r1
14	12562	3094
			r1		250	395
			r2		1050	395
				d0	625	70	r2
				d1	1025	230	r2
				d2	225	70	r1
				d3	50	395	r1
