# Supplementary material for: Collectivism-individualism: Strategic behavior in tacit coordination games
Source: PLoS One. 2020 Feb 4;15(2):e0226929. doi: 10.1371/journal.pone.0226929 (PMC6999890; doi:10.1371/journal.pone.0226929)
Supplement: S1 File — (ZIP) [file pone.0226929.s002.zip › CSV Data files/UCAS (China)/AS_201728013229079_22_M.csv]

Game number	Game Time [Msec]	Time To first drag [Msec]	Reference point	Data point	X	Y	Connection
1	8834	3674
			r1		400	395
			r2		1100	395
				d1	550	227	r1
				d2	1075	557	r2
2	20181	3607
			r1		400	395
			r2		1100	395
				d1	375	555	r1
				d2	550	555	r1
				d3	1250	230	r2
				d4	1250	395	r2
3	19808	5195
			r1		400	395
			r2		1100	395
				d1	550	555	r1
				d2	725	555	r1
				d3	900	230	r2
4	9851	2897
			r1		400	395
			r2		1100	395
				d1	375	555	r1
				d2	725	227	r1
				d3	1075	555	r2
				d4	1250	555	r2
5	10024	2273
			r1		400	395
			r2		1100	395
				d1	200	227	r1
				d2	550	720	r1
				d3	900	230	r2
6	33367	651
			r1		400	395
			r2		1100	395
				d1	200	75	r1
				d2	725	555	r1
				d3	900	555	r2
				d4	1250	75	r2
7	8190	2616
			r1		400	395
			r2		1100	395
				d1	725	395	r1
8	6226	2151
			r1		400	395
			r2		1100	395
				d1	725	235	r1
				d2	725	555	r2
9	10369	4440
			r1		360	395
			r2		1135	395
				d1	490	555	r1
				d2	800	75	r2
				d3	1265	395	r2
				d4	1420	555	r2
10	14848	3288
			r1		360	395
			r2		1135	395
				d1	490	555	r1
				d2	645	555	r1
				d3	800	555	r2
				d4	1110	75	r2
				d5	1425	235	r2
11	8131	2741
			r1		250	395
			r2		1050	395
				d0	825	230	r2
				d1	1225	395	r2
12	11856	5032
			r1		250	395
			r2		1050	395
				d0	225	70	r1
				d1	625	555	r2
				d2	425	395	r1
13	11038	4690
			r1		250	395
			r2		1050	395
				d0	1025	70	r2
				d1	825	395	r2
				d2	1225	230	r2
14	12563	1808
			r1		250	395
			r2		1050	395
				d0	825	395	r2
				d1	1225	230	r2
				d2	1225	395	r2
