# Supplementary material for: Collectivism-individualism: Strategic behavior in tacit coordination games
Source: PLoS One. 2020 Feb 4;15(2):e0226929. doi: 10.1371/journal.pone.0226929 (PMC6999890; doi:10.1371/journal.pone.0226929)
Supplement: S1 File — (ZIP) [file pone.0226929.s002.zip › CSV Data files/UCAS (China)/AS_201728014628001_23_M.csv]

Game number	Game Time [Msec]	Time To first drag [Msec]	Reference point	Data point	X	Y	Connection
1	4647	863
			r1		400	395
			r2		1100	395
				d1	550	227	r2
				d2	1075	557	r2
2	8017	1246
			r1		400	395
			r2		1100	395
				d1	375	555	r2
				d2	550	555	r1
				d3	1250	230	r2
				d4	1250	395	r1
3	5785	983
			r1		400	395
			r2		1100	395
				d1	550	555	r1
				d2	725	555	r2
				d3	900	230	r2
4	9400	1925
			r1		400	395
			r2		1100	395
				d1	375	555	r2
				d2	725	227	r1
				d3	1075	555	r1
				d4	1250	555	r2
5	7272	1102
			r1		400	395
			r2		1100	395
				d1	200	227	r2
				d2	550	720	r1
				d3	900	230	r2
6	8926	1385
			r1		400	395
			r2		1100	395
				d1	200	75	r1
				d2	725	555	r1
				d3	900	555	r2
				d4	1250	75	r2
7	3069	1179
			r1		400	395
			r2		1100	395
				d1	725	395	r2
8	6420	1301
			r1		400	395
			r2		1100	395
				d1	725	235	r2
				d2	725	555	r2
9	7207	1152
			r1		360	395
			r2		1135	395
				d1	490	555	r1
				d2	800	75	r1
				d3	1265	395	r2
				d4	1420	555	r2
10	13551	1178
			r1		360	395
			r2		1135	395
				d1	490	555	r2
				d2	645	555	r2
				d3	800	555	r1
				d4	1110	75	r2
				d5	1425	235	r1
11	5239	1553
			r1		250	395
			r2		1050	395
				d0	1025	715	r2
				d1	825	70	r2
12	7721	2100
			r1		250	395
			r2		1050	395
				d0	825	230	r1
				d1	1225	555	r1
				d2	50	70	r2
13	7418	1399
			r1		250	395
			r2		1050	395
				d0	625	230	r1
				d1	50	555	r1
				d2	1425	70	r2
14	8134	1316
			r1		250	395
			r2		1050	395
				d0	1025	715	r1
				d1	825	230	r1
				d2	1025	715	r1
				d3	425	70	r2
