# Supplementary material for: Collectivism-individualism: Strategic behavior in tacit coordination games
Source: PLoS One. 2020 Feb 4;15(2):e0226929. doi: 10.1371/journal.pone.0226929 (PMC6999890; doi:10.1371/journal.pone.0226929)
Supplement: S1 File — (ZIP) [file pone.0226929.s002.zip › CSV Data files/UCAS (China)/AS_201728014628005_24_M.csv]

Game number	Game Time [Msec]	Time To first drag [Msec]	Reference point	Data point	X	Y	Connection
1	9950	2725
			r1		400	395
			r2		1100	395
				d1	550	227	r1
				d2	1075	557	r2
2	13108	1621
			r1		400	395
			r2		1100	395
				d1	375	555	r1
				d2	550	555	r1
				d3	1250	230	r2
				d4	1250	395	r2
3	10624	2679
			r1		400	395
			r2		1100	395
				d1	550	555	r1
				d2	725	555	r1
				d3	900	230	r2
4	33392	15147
			r1		400	395
			r2		1100	395
				d1	375	555	r1
				d2	725	227	r1
				d3	1075	555	r2
				d4	1250	555	r2
5	15309	4058
			r1		400	395
			r2		1100	395
				d1	200	227	r1
				d2	550	720	r1
				d3	900	230	r2
6	22523	2750
			r1		400	395
			r2		1100	395
				d1	200	75	r1
				d2	725	555	r2
				d3	900	555	r2
				d4	1250	75	r2
7	3913	2390
			r1		400	395
			r2		1100	395
				d1	725	395	r1
8	7858	2243
			r1		400	395
			r2		1100	395
				d1	725	235	r2
				d2	725	555	r1
9	17689	3675
			r1		360	395
			r2		1135	395
				d1	490	555	r1
				d2	800	75	r2
				d3	1265	395	r2
				d4	1420	555	r2
10	15995	1882
			r1		360	395
			r2		1135	395
				d1	490	555	r1
				d2	645	555	r1
				d3	800	555	r1
				d4	1110	75	r2
				d5	1425	235	r2
11	27898	10435
			r1		250	395
			r2		1050	395
				d0	225	230	r1
				d1	1025	715	r2
12	12674	2360
			r1		250	395
			r2		1050	395
				d0	625	555	r1
				d1	425	715	r1
				d2	625	230	r2
13	14289	3329
			r1		250	395
			r2		1050	395
				d0	50	555	r1
				d1	825	230	r2
				d2	225	555	r1
14	20309	2780
			r1		250	395
			r2		1050	395
				d0	825	715	r2
				d1	1025	715	r2
				d2	625	395	r1
				d3	1425	70	r2
