# Supplementary material for: Collectivism-individualism: Strategic behavior in tacit coordination games
Source: PLoS One. 2020 Feb 4;15(2):e0226929. doi: 10.1371/journal.pone.0226929 (PMC6999890; doi:10.1371/journal.pone.0226929)
Supplement: S1 File — (ZIP) [file pone.0226929.s002.zip › CSV Data files/UCAS (China)/AS_201728014628013_22_M.csv]

Game number	Game Time [Msec]	Time To first drag [Msec]	Reference point	Data point	X	Y	Connection
1	5246	1685
			r1		400	395
			r2		1100	395
				d1	550	227	r1
				d2	1075	557	r2
2	8606	1591
			r1		400	395
			r2		1100	395
				d1	375	555	r1
				d2	550	555	r1
				d3	1250	230	r2
				d4	1250	395	r2
3	46693	1317
			r1		400	395
			r2		1100	395
				d1	550	555	r1
				d2	725	555	r1
				d3	900	230	r2
4	9386	1499
			r1		400	395
			r2		1100	395
				d1	375	555	r1
				d2	725	227	r1
				d3	1075	555	r2
				d4	1250	555	r2
5	8830	1600
			r1		400	395
			r2		1100	395
				d1	200	227	r1
				d2	550	720	r1
				d3	900	230	r2
6	14575	2968
			r1		400	395
			r2		1100	395
				d1	200	75	r1
				d2	725	555	r1
				d3	900	555	r2
				d4	1250	75	r2
7	5087	2560
			r1		400	395
			r2		1100	395
				d1	725	395	r2
8	5756	2236
			r1		400	395
			r2		1100	395
				d1	725	235	r1
				d2	725	555	r2
9	8663	1111
			r1		360	395
			r2		1135	395
				d1	490	555	r1
				d2	800	75	r2
				d3	1265	395	r2
				d4	1420	555	r2
10	11705	1267
			r1		360	395
			r2		1135	395
				d1	490	555	r1
				d2	645	555	r1
				d3	800	555	r2
				d4	1110	75	r2
				d5	1425	235	r2
11	6899	1520
			r1		250	395
			r2		1050	395
				d0	225	715	r1
				d1	1025	70	r2
				d2	1225	555	r2
12	18511	13109
			r1		250	395
			r2		1050	395
				d0	1425	395	r2
				d1	625	555	r1
13	6808	1542
			r1		250	395
			r2		1050	395
				d0	1225	230	r2
				d1	825	715	r2
				d2	425	715	r1
14	4486	1112
			r1		250	395
			r2		1050	395
				d0	1025	230	r2
				d1	425	70	r1
				d2	425	70	r1
