# Supplementary material for: Collectivism-individualism: Strategic behavior in tacit coordination games
Source: PLoS One. 2020 Feb 4;15(2):e0226929. doi: 10.1371/journal.pone.0226929 (PMC6999890; doi:10.1371/journal.pone.0226929)
Supplement: S1 File — (ZIP) [file pone.0226929.s002.zip › CSV Data files/UCAS (China)/AS_201728014628014_22_M.csv]

Game number	Game Time [Msec]	Time To first drag [Msec]	Reference point	Data point	X	Y	Connection
1	5392	1293
			r1		400	395
			r2		1100	395
				d1	550	227	r1
				d2	1075	557	r2
2	9949	1025
			r1		400	395
			r2		1100	395
				d1	375	555	r2
				d2	550	555	r2
				d3	1250	230	r1
				d4	1250	395	r1
3	8453	2526
			r1		400	395
			r2		1100	395
				d1	550	555	r1
				d2	725	555	r1
				d3	900	230	r2
4	7443	1162
			r1		400	395
			r2		1100	395
				d1	375	555	r2
				d2	725	227	r2
				d3	1075	555	r2
				d4	1250	555	r1
5	8856	1544
			r1		400	395
			r2		1100	395
				d1	200	227	r1
				d2	550	720	r2
				d3	900	230	r2
6	9071	1031
			r1		400	395
			r2		1100	395
				d1	200	75	r2
				d2	725	555	r2
				d3	900	555	r1
				d4	1250	75	r1
7	2644	1074
			r1		400	395
			r2		1100	395
				d1	725	395	r1
8	4159	998
			r1		400	395
			r2		1100	395
				d1	725	235	r2
				d2	725	555	r2
9	10240	1496
			r1		360	395
			r2		1135	395
				d1	490	555	r1
				d2	800	75	r2
				d3	1265	395	r2
				d4	1420	555	r2
10	11240	1025
			r1		360	395
			r2		1135	395
				d1	490	555	r1
				d2	645	555	r2
				d3	800	555	r1
				d4	1110	75	r2
				d5	1425	235	r1
11	11673	1072
			r1		250	395
			r2		1050	395
				d0	50	70	r2
				d1	1025	715	r1
				d2	625	395	r1
				d3	1425	555	r1
12	6684	975
			r1		250	395
			r2		1050	395
				d0	1225	555	r2
				d1	1025	715	r1
				d2	825	395	r1
13	8288	1127
			r1		250	395
			r2		1050	395
				d0	1025	555	r2
				d1	1025	715	r2
				d2	825	555	r2
				d3	1025	70	r2
14	7728	1872
			r1		250	395
			r2		1050	395
				d0	625	70	r2
				d1	225	715	r2
				d2	1225	230	r1
