# Supplementary material for: Collectivism-individualism: Strategic behavior in tacit coordination games
Source: PLoS One. 2020 Feb 4;15(2):e0226929. doi: 10.1371/journal.pone.0226929 (PMC6999890; doi:10.1371/journal.pone.0226929)
Supplement: S1 File — (ZIP) [file pone.0226929.s002.zip › CSV Data files/UCAS (China)/AS_201728014628015_22_M.csv]

Game number	Game Time [Msec]	Time To first drag [Msec]	Reference point	Data point	X	Y	Connection
1	5913	1177
			r1		400	395
			r2		1100	395
				d1	550	227	r2
				d2	1075	557	r1
2	11056	1666
			r1		400	395
			r2		1100	395
				d1	375	555	r1
				d2	550	555	r2
				d3	1250	230	r1
				d4	1250	395	r1
3	6653	1294
			r1		400	395
			r2		1100	395
				d1	550	555	r1
				d2	725	555	r2
				d3	900	230	r2
4	9057	1250
			r1		400	395
			r2		1100	395
				d1	375	555	r1
				d2	725	227	r2
				d3	1075	555	r1
				d4	1250	555	r2
5	7930	1746
			r1		400	395
			r2		1100	395
				d1	200	227	r2
				d2	550	720	r1
				d3	900	230	r1
6	9599	1193
			r1		400	395
			r2		1100	395
				d1	200	75	r1
				d2	725	555	r2
				d3	900	555	r1
				d4	1250	75	r2
7	4153	1362
			r1		400	395
			r2		1100	395
				d1	725	395	r2
8	7373	1816
			r1		400	395
			r2		1100	395
				d1	725	235	r2
				d2	725	555	r1
9	8782	1239
			r1		360	395
			r2		1135	395
				d1	490	555	r2
				d2	800	75	r2
				d3	1265	395	r1
				d4	1420	555	r2
10	9401	1171
			r1		360	395
			r2		1135	395
				d1	490	555	r2
				d2	645	555	r1
				d3	800	555	r2
				d4	1110	75	r2
				d5	1425	235	r2
11	10785	1416
			r1		250	395
			r2		1050	395
				d0	1425	230	r2
				d1	1025	70	r2
				d2	625	395	r1
12	10248	1546
			r1		250	395
			r2		1050	395
				d0	50	70	r1
				d1	1425	715	r1
				d2	225	70	r2
13	6910	1128
			r1		250	395
			r2		1050	395
				d0	825	230	r2
				d1	625	555	r2
				d2	50	555	r1
14	9340	1772
			r1		250	395
			r2		1050	395
				d0	1025	715	r1
				d1	50	70	r2
				d2	50	555	r1
				d3	50	715	r1
