# Supplementary material for: Collectivism-individualism: Strategic behavior in tacit coordination games
Source: PLoS One. 2020 Feb 4;15(2):e0226929. doi: 10.1371/journal.pone.0226929 (PMC6999890; doi:10.1371/journal.pone.0226929)
Supplement: S1 File — (ZIP) [file pone.0226929.s002.zip › CSV Data files/UCAS (China)/AS_201728014628016_23_M.csv]

Game number	Game Time [Msec]	Time To first drag [Msec]	Reference point	Data point	X	Y	Connection
1	3949	764
			r1		400	395
			r2		1100	395
				d1	550	227	r1
				d2	1075	557	r2
2	6930	968
			r1		400	395
			r2		1100	395
				d1	375	555	r1
				d2	550	555	r2
				d3	1250	230	r2
				d4	1250	395	r2
3	5185	1153
			r1		400	395
			r2		1100	395
				d1	550	555	r1
				d2	725	555	r2
				d3	900	230	r2
4	6535	828
			r1		400	395
			r2		1100	395
				d1	375	555	r1
				d2	725	227	r1
				d3	1075	555	r2
				d4	1250	555	r2
5	5752	1099
			r1		400	395
			r2		1100	395
				d1	200	227	r1
				d2	550	720	r1
				d3	900	230	r2
6	9658	936
			r1		400	395
			r2		1100	395
				d1	200	75	r1
				d2	725	555	r2
				d3	900	555	r1
				d4	1250	75	r2
7	3155	1484
			r1		400	395
			r2		1100	395
				d1	725	395	r2
8	4004	1264
			r1		400	395
			r2		1100	395
				d1	725	235	r1
				d2	725	555	r1
9	8049	1431
			r1		360	395
			r2		1135	395
				d1	490	555	r1
				d2	800	75	r2
				d3	1265	395	r2
				d4	1420	555	r2
10	9087	1084
			r1		360	395
			r2		1135	395
				d1	490	555	r1
				d2	645	555	r2
				d3	800	555	r2
				d4	1110	75	r2
				d5	1425	235	r2
11	29502	22117
			r1		250	395
			r2		1050	395
				d0	1225	230	r2
				d1	1425	715	r2
				d2	825	555	r2
				d3	1425	70	r2
12	6779	1200
			r1		250	395
			r2		1050	395
				d0	1025	715	r2
				d1	50	230	r1
				d2	1025	715	r2
				d3	425	555	r1
13	7366	1198
			r1		250	395
			r2		1050	395
				d0	1425	395	r2
				d1	50	555	r1
				d2	1225	715	r2
				d3	625	395	r1
14	7001	1238
			r1		250	395
			r2		1050	395
				d0	825	70	r2
				d1	825	70	r2
				d2	50	70	r1
				d3	625	715	r2
