# Supplementary material for: Collectivism-individualism: Strategic behavior in tacit coordination games
Source: PLoS One. 2020 Feb 4;15(2):e0226929. doi: 10.1371/journal.pone.0226929 (PMC6999890; doi:10.1371/journal.pone.0226929)
Supplement: S1 File — (ZIP) [file pone.0226929.s002.zip › CSV Data files/UCAS (China)/AS_201728014628020_22_M.csv]

Game number	Game Time [Msec]	Time To first drag [Msec]	Reference point	Data point	X	Y	Connection
1	8558	2234
			r1		400	395
			r2		1100	395
				d1	550	227	r1
				d2	1075	557	r2
2	11320	2649
			r1		400	395
			r2		1100	395
				d1	375	555	r1
				d2	550	555	r1
				d3	1250	230	r2
				d4	1250	395	r2
3	12285	4255
			r1		400	395
			r2		1100	395
				d1	550	555	r1
				d2	725	555	r1
				d3	900	230	r2
4	9488	1985
			r1		400	395
			r2		1100	395
				d1	375	555	r1
				d2	725	227	r2
				d3	1075	555	r2
				d4	1250	555	r2
5	11489	4197
			r1		400	395
			r2		1100	395
				d1	200	227	r1
				d2	550	720	r1
				d3	900	230	r2
6	11343	2004
			r1		400	395
			r2		1100	395
				d1	200	75	r1
				d2	725	555	r1
				d3	900	555	r2
				d4	1250	75	r2
7	9040	1972
			r1		400	395
			r2		1100	395
				d1	725	395	r1
8	23655	8660
			r1		400	395
			r2		1100	395
				d1	725	235	r2
				d2	725	555	r1
9	15194	2124
			r1		360	395
			r2		1135	395
				d1	490	555	r1
				d2	800	75	r2
				d3	1265	395	r2
				d4	1420	555	r2
10	23414	5114
			r1		360	395
			r2		1135	395
				d1	490	555	r1
				d2	645	555	r1
				d3	800	555	r2
				d4	1110	75	r2
				d5	1425	235	r2
11	10603	3066
			r1		250	395
			r2		1050	395
				d0	225	555	r1
				d1	1025	555	r2
				d2	825	395	r2
12	30638	2757
			r1		250	395
			r2		1050	395
				d0	1425	555	r2
				d1	50	70	r1
				d2	425	230	r1
				d3	1025	230	r2
13	15400	3019
			r1		250	395
			r2		1050	395
				d0	825	230	r2
				d1	425	70	r1
				d2	1025	70	r2
				d3	425	230	r1
14	7291	1484
			r1		250	395
			r2		1050	395
				d0	425	715	r1
				d1	425	395	r1
