# Supplementary material for: Collectivism-individualism: Strategic behavior in tacit coordination games
Source: PLoS One. 2020 Feb 4;15(2):e0226929. doi: 10.1371/journal.pone.0226929 (PMC6999890; doi:10.1371/journal.pone.0226929)
Supplement: S1 File — (ZIP) [file pone.0226929.s002.zip › CSV Data files/UCAS (China)/AS_201728014628021_22_M.csv]

Game number	Game Time [Msec]	Time To first drag [Msec]	Reference point	Data point	X	Y	Connection
1	4429	1284
			r1		400	395
			r2		1100	395
				d1	550	227	r1
				d2	1075	557	r2
2	51587	42102
			r1		400	395
			r2		1100	395
				d1	375	555	r1
				d2	550	555	r1
				d3	1250	230	r2
				d4	1250	395	r2
3	9513	1565
			r1		400	395
			r2		1100	395
				d1	550	555	r1
				d2	725	555	r1
				d3	900	230	r2
4	6162	1362
			r1		400	395
			r2		1100	395
				d1	375	555	r1
				d2	725	227	r1
				d3	1075	555	r2
				d4	1250	555	r2
5	6291	1142
			r1		400	395
			r2		1100	395
				d1	200	227	r1
				d2	550	720	r1
				d3	900	230	r2
6	8860	1830
			r1		400	395
			r2		1100	395
				d1	200	75	r1
				d2	725	555	r1
				d3	900	555	r2
				d4	1250	75	r2
7	3220	1685
			r1		400	395
			r2		1100	395
				d1	725	395	r2
8	5447	1956
			r1		400	395
			r2		1100	395
				d1	725	235	r2
				d2	725	555	r1
9	9061	2144
			r1		360	395
			r2		1135	395
				d1	490	555	r1
				d2	800	75	r2
				d3	1265	395	r2
				d4	1420	555	r2
10	21800	3082
			r1		360	395
			r2		1135	395
				d1	490	555	r1
				d2	645	555	r1
				d3	800	555	r2
				d4	1110	75	r2
				d5	1425	235	r2
11	5024	1439
			r1		250	395
			r2		1050	395
				d0	1225	555	r2
				d1	425	395	r1
				d2	825	715	r2
12	6383	1940
			r1		250	395
			r2		1050	395
				d0	50	70	r1
				d1	225	230	r1
				d2	225	555	r1
13	7906	1518
			r1		250	395
			r2		1050	395
				d0	1425	395	r2
				d1	1225	395	r2
				d2	825	395	r2
				d3	1025	715	r2
14	7085	1660
			r1		250	395
			r2		1050	395
				d0	1225	230	r2
				d1	425	555	r1
				d2	425	715	r1
