# Supplementary material for: Collectivism-individualism: Strategic behavior in tacit coordination games
Source: PLoS One. 2020 Feb 4;15(2):e0226929. doi: 10.1371/journal.pone.0226929 (PMC6999890; doi:10.1371/journal.pone.0226929)
Supplement: S1 File — (ZIP) [file pone.0226929.s002.zip › CSV Data files/UCAS (China)/AS_201728014628032_23_F.csv]

Game number	Game Time [Msec]	Time To first drag [Msec]	Reference point	Data point	X	Y	Connection
1	7438	1755
			r1		400	395
			r2		1100	395
				d1	550	227	r1
				d2	1075	557	r2
2	14640	2329
			r1		400	395
			r2		1100	395
				d1	375	555	r1
				d2	550	555	r1
				d3	1250	230	r2
				d4	1250	395	r2
3	10879	2058
			r1		400	395
			r2		1100	395
				d1	550	555	r1
				d2	725	555	r1
				d3	900	230	r2
4	15256	2169
			r1		400	395
			r2		1100	395
				d1	375	555	r1
				d2	725	227	r1
				d3	1075	555	r2
				d4	1250	555	r2
5	11759	2530
			r1		400	395
			r2		1100	395
				d1	200	227	r1
				d2	550	720	r1
				d3	900	230	r2
6	12822	2337
			r1		400	395
			r2		1100	395
				d1	200	75	r1
				d2	725	555	r1
				d3	900	555	r2
				d4	1250	75	r2
7	4881	1626
			r1		400	395
			r2		1100	395
				d1	725	395	r1
8	11335	5458
			r1		400	395
			r2		1100	395
				d1	725	235	r2
				d2	725	555	r1
9	21028	1953
			r1		360	395
			r2		1135	395
				d1	490	555	r1
				d2	800	75	r2
				d3	1265	395	r2
				d4	1420	555	r2
10	16238	2091
			r1		360	395
			r2		1135	395
				d1	490	555	r1
				d2	645	555	r1
				d3	800	555	r1
				d4	1110	75	r2
				d5	1425	235	r2
11	9365	2283
			r1		250	395
			r2		1050	395
				d0	825	715	r2
				d1	425	230	r1
12	14284	3086
			r1		250	395
			r2		1050	395
				d0	225	715	r1
				d1	1425	230	r2
				d2	225	70	r1
				d3	1225	70	r2
13	10612	2517
			r1		250	395
			r2		1050	395
				d0	1025	230	r2
				d1	825	70	r2
				d2	1225	715	r2
14	10356	2117
			r1		250	395
			r2		1050	395
				d0	425	555	r1
				d1	425	715	r1
