# Supplementary material for: Collectivism-individualism: Strategic behavior in tacit coordination games
Source: PLoS One. 2020 Feb 4;15(2):e0226929. doi: 10.1371/journal.pone.0226929 (PMC6999890; doi:10.1371/journal.pone.0226929)
Supplement: S1 File — (ZIP) [file pone.0226929.s002.zip › CSV Data files/UCAS (China)/AS_201728014628035_23_M.csv]

Game number	Game Time [Msec]	Time To first drag [Msec]	Reference point	Data point	X	Y	Connection
1	3608	1072
			r1		400	395
			r2		1100	395
				d1	550	227	r1
				d2	1075	557	r2
2	6168	1328
			r1		400	395
			r2		1100	395
				d1	375	555	r1
				d2	550	555	r1
				d3	1250	230	r2
				d4	1250	395	r2
3	5400	1168
			r1		400	395
			r2		1100	395
				d1	550	555	r1
				d2	725	555	r1
				d3	900	230	r2
4	13473	1616
			r1		400	395
			r2		1100	395
				d1	375	555	r1
				d2	725	227	r1
				d3	1075	555	r2
				d4	1250	555	r2
5	5592	1120
			r1		400	395
			r2		1100	395
				d1	200	227	r1
				d2	550	720	r1
				d3	900	230	r2
6	7968	1152
			r1		400	395
			r2		1100	395
				d1	200	75	r1
				d2	725	555	r2
				d3	900	555	r2
				d4	1250	75	r2
7	2849	1395
			r1		400	395
			r2		1100	395
				d1	725	395	r1
8	21647	15344
			r1		400	395
			r2		1100	395
				d1	725	235	r2
				d2	725	555	r1
9	9367	1184
			r1		360	395
			r2		1135	395
				d1	490	555	r1
				d2	800	75	r2
				d3	1265	395	r2
				d4	1420	555	r2
10	7448	1082
			r1		360	395
			r2		1135	395
				d1	490	555	r1
				d2	645	555	r1
				d3	800	555	r2
				d4	1110	75	r2
				d5	1425	235	r2
11	4184	1393
			r1		250	395
			r2		1050	395
				d0	225	230	r1
				d1	825	555	r2
				d2	50	395	r1
12	8383	1396
			r1		250	395
			r2		1050	395
				d0	825	70	r2
				d1	50	230	r1
				d2	50	230	r1
				d3	625	70	r1
13	4512	1065
			r1		250	395
			r2		1050	395
				d0	425	715	r1
				d1	625	715	r2
14	6904	1362
			r1		250	395
			r2		1050	395
				d0	825	230	r2
				d1	1225	715	r2
				d2	825	715	r2
				d3	425	555	r1
