# Supplementary material for: Collectivism-individualism: Strategic behavior in tacit coordination games
Source: PLoS One. 2020 Feb 4;15(2):e0226929. doi: 10.1371/journal.pone.0226929 (PMC6999890; doi:10.1371/journal.pone.0226929)
Supplement: S1 File — (ZIP) [file pone.0226929.s002.zip › CSV Data files/UCAS (China)/AS_201728014628037_22_M.csv]

Game number	Game Time [Msec]	Time To first drag [Msec]	Reference point	Data point	X	Y	Connection
1	9120	2048
			r1		400	395
			r2		1100	395
				d1	550	227	r1
				d2	1075	557	r1
2	6185	1282
			r1		400	395
			r2		1100	395
				d1	375	555	r1
				d2	550	555	r1
				d3	1250	230	r2
				d4	1250	395	r2
3	5920	1859
			r1		400	395
			r2		1100	395
				d1	550	555	r1
				d2	725	555	r1
				d3	900	230	r2
4	6658	1520
			r1		400	395
			r2		1100	395
				d1	375	555	r1
				d2	725	227	r1
				d3	1075	555	r2
				d4	1250	555	r2
5	6343	2023
			r1		400	395
			r2		1100	395
				d1	200	227	r1
				d2	550	720	r1
				d3	900	230	r2
6	8264	1746
			r1		400	395
			r2		1100	395
				d1	200	75	r1
				d2	725	555	r1
				d3	900	555	r2
				d4	1250	75	r2
7	2849	1465
			r1		400	395
			r2		1100	395
				d1	725	395	r1
8	3049	1065
			r1		400	395
			r2		1100	395
				d1	725	235	r1
				d2	725	555	r1
9	6438	1599
			r1		360	395
			r2		1135	395
				d1	490	555	r1
				d2	800	75	r2
				d3	1265	395	r2
				d4	1420	555	r2
10	8448	1353
			r1		360	395
			r2		1135	395
				d1	490	555	r1
				d2	645	555	r1
				d3	800	555	r1
				d4	1110	75	r2
				d5	1425	235	r2
11	7863	1655
			r1		250	395
			r2		1050	395
				d0	1425	395	r2
				d1	1425	555	r2
				d2	825	715	r2
				d3	225	715	r1
12	4033	1449
			r1		250	395
			r2		1050	395
				d0	425	230	r1
				d1	1425	230	r2
13	9999	1528
			r1		250	395
			r2		1050	395
				d0	1425	70	r2
				d1	225	70	r1
				d2	1425	715	r2
				d3	1425	230	r2
14	9751	3351
			r1		250	395
			r2		1050	395
				d0	1225	395	r2
				d1	50	70	r1
				d2	225	555	r1
				d3	225	230	r1
