# Supplementary material for: Collectivism-individualism: Strategic behavior in tacit coordination games
Source: PLoS One. 2020 Feb 4;15(2):e0226929. doi: 10.1371/journal.pone.0226929 (PMC6999890; doi:10.1371/journal.pone.0226929)
Supplement: S1 File — (ZIP) [file pone.0226929.s002.zip › CSV Data files/UCAS (China)/AS_201728014628040_24_M.csv]

Game number	Game Time [Msec]	Time To first drag [Msec]	Reference point	Data point	X	Y	Connection
1	3553	1088
			r1		400	395
			r2		1100	395
				d1	550	227	r1
				d2	1075	557	r2
2	6168	1185
			r1		400	395
			r2		1100	395
				d1	375	555	r1
				d2	550	555	r1
				d3	1250	230	r2
				d4	1250	395	r2
3	4697	968
			r1		400	395
			r2		1100	395
				d1	550	555	r1
				d2	725	555	r1
				d3	900	230	r2
4	5775	1495
			r1		400	395
			r2		1100	395
				d1	375	555	r1
				d2	725	227	r1
				d3	1075	555	r2
				d4	1250	555	r2
5	5856	1785
			r1		400	395
			r2		1100	395
				d1	200	227	r1
				d2	550	720	r1
				d3	900	230	r2
6	6375	1264
			r1		400	395
			r2		1100	395
				d1	200	75	r1
				d2	725	555	r1
				d3	900	555	r2
				d4	1250	75	r2
7	23235	18643
			r1		400	395
			r2		1100	395
				d1	725	395	r1
8	4048	1104
			r1		400	395
			r2		1100	395
				d1	725	235	r1
				d2	725	555	r2
9	10513	1785
			r1		360	395
			r2		1135	395
				d1	490	555	r1
				d2	800	75	r2
				d3	1265	395	r2
				d4	1420	555	r2
10	11049	1312
			r1		360	395
			r2		1135	395
				d1	490	555	r1
				d2	645	555	r1
				d3	800	555	r2
				d4	1110	75	r2
				d5	1425	235	r2
11	6247	1047
			r1		250	395
			r2		1050	395
				d0	625	395	r1
				d1	625	555	r1
12	6767	1287
			r1		250	395
			r2		1050	395
				d0	1225	395	r2
				d1	825	555	r2
				d2	825	70	r2
13	5416	992
			r1		250	395
			r2		1050	395
				d0	425	555	r1
				d1	1425	230	r2
				d2	1425	555	r2
				d3	225	715	r1
14	3728	1377
			r1		250	395
			r2		1050	395
				d0	1225	715	r2
				d1	225	230	r1
