# Supplementary material for: Collectivism-individualism: Strategic behavior in tacit coordination games
Source: PLoS One. 2020 Feb 4;15(2):e0226929. doi: 10.1371/journal.pone.0226929 (PMC6999890; doi:10.1371/journal.pone.0226929)
Supplement: S1 File — (ZIP) [file pone.0226929.s002.zip › CSV Data files/UCAS (China)/AS_201728014628044_22_F.csv]

Game number	Game Time [Msec]	Time To first drag [Msec]	Reference point	Data point	X	Y	Connection
1	5746	1796
			r1		400	395
			r2		1100	395
				d1	550	227	r1
				d2	1075	557	r2
2	12771	2459
			r1		400	395
			r2		1100	395
				d1	375	555	r1
				d2	550	555	r1
				d3	1250	230	r2
				d4	1250	395	r2
3	9122	2295
			r1		400	395
			r2		1100	395
				d1	550	555	r1
				d2	725	555	r2
				d3	900	230	r2
4	16341	2217
			r1		400	395
			r2		1100	395
				d1	375	555	r1
				d2	725	227	r2
				d3	1075	555	r2
				d4	1250	555	r2
5	12454	3581
			r1		400	395
			r2		1100	395
				d1	200	227	r1
				d2	550	720	r1
				d3	900	230	r2
6	13406	1554
			r1		400	395
			r2		1100	395
				d1	200	75	r1
				d2	725	555	r2
				d3	900	555	r2
				d4	1250	75	r2
7	9563	6945
			r1		400	395
			r2		1100	395
				d1	725	395	r2
8	11117	3250
			r1		400	395
			r2		1100	395
				d1	725	235	r2
				d2	725	555	r2
9	15350	2282
			r1		360	395
			r2		1135	395
				d1	490	555	r1
				d2	800	75	r2
				d3	1265	395	r2
				d4	1420	555	r2
10	15240	2801
			r1		360	395
			r2		1135	395
				d1	490	555	r1
				d2	645	555	r1
				d3	800	555	r2
				d4	1110	75	r2
				d5	1425	235	r2
11	16290	2301
			r1		250	395
			r2		1050	395
				d0	50	70	r1
				d1	50	715	r1
				d2	425	395	r1
12	29251	19191
			r1		250	395
			r2		1050	395
				d0	425	715	r1
				d1	1025	715	r2
13	9196	1877
			r1		250	395
			r2		1050	395
				d0	825	395	r2
				d1	625	395	r1
14	11765	3263
			r1		250	395
			r2		1050	395
				d0	1025	555	r2
				d1	50	555	r1
