# Supplementary material for: Collectivism-individualism: Strategic behavior in tacit coordination games
Source: PLoS One. 2020 Feb 4;15(2):e0226929. doi: 10.1371/journal.pone.0226929 (PMC6999890; doi:10.1371/journal.pone.0226929)
Supplement: S1 File — (ZIP) [file pone.0226929.s002.zip › CSV Data files/UCAS (China)/AS_201728014628045_24_M.csv]

Game number	Game Time [Msec]	Time To first drag [Msec]	Reference point	Data point	X	Y	Connection
1	9381	3100
			r1		400	395
			r2		1100	395
				d1	550	227	r1
				d2	1075	557	r2
2	12378	1596
			r1		400	395
			r2		1100	395
				d1	375	555	r1
				d2	550	555	r1
				d3	1250	230	r2
				d4	1250	395	r2
3	14219	3044
			r1		400	395
			r2		1100	395
				d1	550	555	r1
				d2	725	555	r2
				d3	900	230	r2
4	14942	1902
			r1		400	395
			r2		1100	395
				d1	375	555	r1
				d2	725	227	r1
				d3	1075	555	r2
				d4	1250	555	r2
5	9166	2785
			r1		400	395
			r2		1100	395
				d1	200	227	r1
				d2	550	720	r1
				d3	900	230	r2
6	15621	2522
			r1		400	395
			r2		1100	395
				d1	200	75	r1
				d2	725	555	r2
				d3	900	555	r2
				d4	1250	75	r2
7	4798	2410
			r1		400	395
			r2		1100	395
				d1	725	395	r1
8	21441	6615
			r1		400	395
			r2		1100	395
				d1	725	235	r1
				d2	725	555	r2
9	8916	1597
			r1		360	395
			r2		1135	395
				d1	490	555	r1
				d2	800	75	r2
				d3	1265	395	r2
				d4	1420	555	r2
10	21401	2710
			r1		360	395
			r2		1135	395
				d1	490	555	r1
				d2	645	555	r1
				d3	800	555	r2
				d4	1110	75	r2
				d5	1425	235	r2
11	10227	2302
			r1		250	395
			r2		1050	395
				d0	625	395	r1
				d1	425	230	r1
				d2	225	230	r1
12	13095	3196
			r1		250	395
			r2		1050	395
				d0	225	715	r1
				d1	1025	70	r2
				d2	1025	70	r2
				d3	1025	230	r2
13	15119	2087
			r1		250	395
			r2		1050	395
				d0	1025	715	r2
				d1	425	230	r1
				d2	1425	395	r2
				d3	625	70	r1
14	6141	1550
			r1		250	395
			r2		1050	395
				d0	825	715	r2
				d1	825	555	r2
