# Supplementary material for: Collectivism-individualism: Strategic behavior in tacit coordination games
Source: PLoS One. 2020 Feb 4;15(2):e0226929. doi: 10.1371/journal.pone.0226929 (PMC6999890; doi:10.1371/journal.pone.0226929)
Supplement: S1 File — (ZIP) [file pone.0226929.s002.zip › CSV Data files/UCAS (China)/AS_201728014628051_21_F.csv]

Game number	Game Time [Msec]	Time To first drag [Msec]	Reference point	Data point	X	Y	Connection
1	11960	2212
			r1		400	395
			r2		1100	395
				d1	550	227	r1
				d2	1075	557	r2
2	21632	6530
			r1		400	395
			r2		1100	395
				d1	375	555	r1
				d2	550	555	r1
				d3	1250	230	r2
				d4	1250	395	r2
3	11079	1533
			r1		400	395
			r2		1100	395
				d1	550	555	r1
				d2	725	555	r1
				d3	900	230	r2
4	15218	2426
			r1		400	395
			r2		1100	395
				d1	375	555	r1
				d2	725	227	r1
				d3	1075	555	r2
				d4	1250	555	r2
5	10462	2308
			r1		400	395
			r2		1100	395
				d1	200	227	r1
				d2	550	720	r1
				d3	900	230	r2
6	20372	3258
			r1		400	395
			r2		1100	395
				d1	200	75	r1
				d2	725	555	r1
				d3	900	555	r2
				d4	1250	75	r2
7	5736	2466
			r1		400	395
			r2		1100	395
				d1	725	395	r1
8	11954	3729
			r1		400	395
			r2		1100	395
				d1	725	235	r1
				d2	725	555	r2
9	20174	2383
			r1		360	395
			r2		1135	395
				d1	490	555	r1
				d2	800	75	r2
				d3	1265	395	r2
				d4	1420	555	r2
10	25433	3032
			r1		360	395
			r2		1135	395
				d1	490	555	r1
				d2	645	555	r1
				d3	800	555	r2
				d4	1110	75	r2
				d5	1425	235	r2
11	16411	2255
			r1		250	395
			r2		1050	395
				d0	425	715	r1
				d1	225	555	r1
				d2	425	555	r1
12	7458	2055
			r1		250	395
			r2		1050	395
				d0	825	395	r2
				d1	50	395	r1
13	10332	1950
			r1		250	395
			r2		1050	395
				d0	1225	230	r2
				d1	225	70	r1
				d2	50	230	r1
14	19526	2662
			r1		250	395
			r2		1050	395
				d0	1225	395	r2
				d1	425	70	r1
				d2	825	395	r2
				d3	825	70	r2
