# Supplementary material for: Collectivism-individualism: Strategic behavior in tacit coordination games
Source: PLoS One. 2020 Feb 4;15(2):e0226929. doi: 10.1371/journal.pone.0226929 (PMC6999890; doi:10.1371/journal.pone.0226929)
Supplement: S1 File — (ZIP) [file pone.0226929.s002.zip › CSV Data files/UCAS (China)/AS_201728014628055_22_F.csv]

Game number	Game Time [Msec]	Time To first drag [Msec]	Reference point	Data point	X	Y	Connection
1	28774	15100
			r1		400	395
			r2		1100	395
				d1	550	227	r1
				d2	1075	557	r2
2	15283	3153
			r1		400	395
			r2		1100	395
				d1	375	555	r1
				d2	550	555	r1
				d3	1250	230	r2
				d4	1250	395	r2
3	8932	2487
			r1		400	395
			r2		1100	395
				d1	550	555	r1
				d2	725	555	r1
				d3	900	230	r2
4	12135	2262
			r1		400	395
			r2		1100	395
				d1	375	555	r1
				d2	725	227	r1
				d3	1075	555	r2
				d4	1250	555	r2
5	19951	2884
			r1		400	395
			r2		1100	395
				d1	200	227	r1
				d2	550	720	r1
				d3	900	230	r2
6	12084	3180
			r1		400	395
			r2		1100	395
				d1	200	75	r1
				d2	725	555	r2
				d3	900	555	r2
				d4	1250	75	r2
7	5087	2228
			r1		400	395
			r2		1100	395
				d1	725	395	r2
8	7299	2461
			r1		400	395
			r2		1100	395
				d1	725	235	r1
				d2	725	555	r1
9	13816	3344
			r1		360	395
			r2		1135	395
				d1	490	555	r1
				d2	800	75	r2
				d3	1265	395	r2
				d4	1420	555	r2
10	12512	2237
			r1		360	395
			r2		1135	395
				d1	490	555	r1
				d2	645	555	r1
				d3	800	555	r1
				d4	1110	75	r2
				d5	1425	235	r2
11	7769	2549
			r1		250	395
			r2		1050	395
				d0	1425	230	r2
				d1	225	715	r1
12	8184	2738
			r1		250	395
			r2		1050	395
				d0	50	555	r1
				d1	1425	715	r2
13	16707	1942
			r1		250	395
			r2		1050	395
				d0	625	395	r2
				d1	425	555	r1
14	13691	4531
			r1		250	395
			r2		1050	395
				d0	625	70	r1
				d1	825	555	r2
				d2	1225	715	r2
				d3	625	715	r2
