# Supplementary material for: Collectivism-individualism: Strategic behavior in tacit coordination games
Source: PLoS One. 2020 Feb 4;15(2):e0226929. doi: 10.1371/journal.pone.0226929 (PMC6999890; doi:10.1371/journal.pone.0226929)
Supplement: S1 File — (ZIP) [file pone.0226929.s002.zip › CSV Data files/UCAS (China)/AS_201728014628084_22_M.csv]

Game number	Game Time [Msec]	Time To first drag [Msec]	Reference point	Data point	X	Y	Connection
1	6136	1283
			r1		400	395
			r2		1100	395
				d1	550	227	r1
				d2	1075	557	r2
2	10243	1679
			r1		400	395
			r2		1100	395
				d1	375	555	r1
				d2	550	555	r1
				d3	1250	230	r2
				d4	1250	395	r2
3	8488	1912
			r1		400	395
			r2		1100	395
				d1	550	555	r1
				d2	725	555	r2
				d3	900	230	r2
4	8007	1594
			r1		400	395
			r2		1100	395
				d1	375	555	r1
				d2	725	227	r1
				d3	1075	555	r2
				d4	1250	555	r2
5	15786	9637
			r1		400	395
			r2		1100	395
				d1	200	227	r1
				d2	550	720	r1
				d3	900	230	r2
6	12798	2184
			r1		400	395
			r2		1100	395
				d1	200	75	r1
				d2	725	555	r1
				d3	900	555	r2
				d4	1250	75	r2
7	4412	2151
			r1		400	395
			r2		1100	395
				d1	725	395	r2
8	5875	1575
			r1		400	395
			r2		1100	395
				d1	725	235	r1
				d2	725	555	r2
9	12724	1567
			r1		360	395
			r2		1135	395
				d1	490	555	r1
				d2	800	75	r2
				d3	1265	395	r2
				d4	1420	555	r2
10	103199	7670
			r1		360	395
			r2		1135	395
				d1	490	555	r1
				d2	645	555	r1
				d3	800	555	r2
				d4	1110	75	r2
				d5	1425	235	r2
11	16035	1861
			r1		250	395
			r2		1050	395
				d0	1425	230	r2
				d1	425	70	r1
				d2	1025	555	r2
				d3	50	230	r1
12	13705	3466
			r1		250	395
			r2		1050	395
				d0	1425	555	r2
				d1	1025	555	r2
				d2	825	555	r2
				d3	1425	70	r2
13	10460	2018
			r1		250	395
			r2		1050	395
				d0	625	70	r1
				d1	225	715	r1
				d2	1025	230	r2
				d3	1425	715	r2
14	6761	1176
			r1		250	395
			r2		1050	395
				d0	425	555	r1
				d1	825	555	r2
				d2	425	715	r1
				d3	1225	70	r2
