# Supplementary material for: Collectivism-individualism: Strategic behavior in tacit coordination games
Source: PLoS One. 2020 Feb 4;15(2):e0226929. doi: 10.1371/journal.pone.0226929 (PMC6999890; doi:10.1371/journal.pone.0226929)
Supplement: S1 File — (ZIP) [file pone.0226929.s002.zip › CSV Data files/UCAS (China)/AS_201728014628087_27_M.csv]

Game number	Game Time [Msec]	Time To first drag [Msec]	Reference point	Data point	X	Y	Connection
1	10046	2417
			r1		400	395
			r2		1100	395
				d1	550	227	r1
				d2	1075	557	r2
2	11883	2632
			r1		400	395
			r2		1100	395
				d1	375	555	r1
				d2	550	555	r1
				d3	1250	230	r2
				d4	1250	395	r2
3	26322	11587
			r1		400	395
			r2		1100	395
				d1	550	555	r1
				d2	725	555	r1
				d3	900	230	r2
4	10520	2025
			r1		400	395
			r2		1100	395
				d1	375	555	r1
				d2	725	227	r1
				d3	1075	555	r2
				d4	1250	555	r2
5	7223	1935
			r1		400	395
			r2		1100	395
				d1	200	227	r1
				d2	550	720	r1
				d3	900	230	r2
6	15753	3951
			r1		400	395
			r2		1100	395
				d1	200	75	r1
				d2	725	555	r1
				d3	900	555	r2
				d4	1250	75	r2
7	5852	3486
			r1		400	395
			r2		1100	395
				d1	725	395	r1
8	7821	3147
			r1		400	395
			r2		1100	395
				d1	725	235	r1
				d2	725	555	r2
9	18943	7514
			r1		360	395
			r2		1135	395
				d1	490	555	r1
				d2	800	75	r1
				d3	1265	395	r2
				d4	1420	555	r2
10	14013	2160
			r1		360	395
			r2		1135	395
				d1	490	555	r1
				d2	645	555	r1
				d3	800	555	r1
				d4	1110	75	r2
				d5	1425	235	r2
11	17674	5720
			r1		250	395
			r2		1050	395
				d0	50	70	r1
				d1	625	70	r1
				d2	425	395	r1
12	14372	3291
			r1		250	395
			r2		1050	395
				d0	825	230	r2
				d1	1425	230	r2
				d2	50	230	r1
				d3	1225	395	r2
13	12888	2197
			r1		250	395
			r2		1050	395
				d0	1025	70	r2
				d1	50	70	r1
				d2	625	715	r2
				d3	825	230	r2
14	10812	2795
			r1		250	395
			r2		1050	395
				d0	1425	395	r2
				d1	425	395	r1
				d2	625	395	r1
