# Supplementary material for: Collectivism-individualism: Strategic behavior in tacit coordination games
Source: PLoS One. 2020 Feb 4;15(2):e0226929. doi: 10.1371/journal.pone.0226929 (PMC6999890; doi:10.1371/journal.pone.0226929)
Supplement: S1 File — (ZIP) [file pone.0226929.s002.zip › CSV Data files/UCAS (China)/AS_201728014629064_22_F.csv]

Game number	Game Time [Msec]	Time To first drag [Msec]	Reference point	Data point	X	Y	Connection
1	4331	1169
			r1		400	395
			r2		1100	395
				d1	550	227	r1
				d2	1075	557	r2
2	7481	1440
			r1		400	395
			r2		1100	395
				d1	375	555	r1
				d2	550	555	r1
				d3	1250	230	r2
				d4	1250	395	r2
3	10181	1451
			r1		400	395
			r2		1100	395
				d1	550	555	r1
				d2	725	555	r1
				d3	900	230	r2
4	8933	1744
			r1		400	395
			r2		1100	395
				d1	375	555	r1
				d2	725	227	r1
				d3	1075	555	r2
				d4	1250	555	r2
5	6165	1417
			r1		400	395
			r2		1100	395
				d1	200	227	r1
				d2	550	720	r1
				d3	900	230	r2
6	9202	1307
			r1		400	395
			r2		1100	395
				d1	200	75	r1
				d2	725	555	r1
				d3	900	555	r2
				d4	1250	75	r2
7	2846	1226
			r1		400	395
			r2		1100	395
				d1	725	395	r1
8	5918	2767
			r1		400	395
			r2		1100	395
				d1	725	235	r1
				d2	725	555	r2
9	9428	1541
			r1		360	395
			r2		1135	395
				d1	490	555	r1
				d2	800	75	r2
				d3	1265	395	r2
				d4	1420	555	r2
10	13871	3363
			r1		360	395
			r2		1135	395
				d1	490	555	r1
				d2	645	555	r1
				d3	800	555	r2
				d4	1110	75	r2
				d5	1425	235	r2
11	5018	1395
			r1		250	395
			r2		1050	395
				d0	825	230	r2
				d1	1425	395	r2
12	9979	1080
			r1		250	395
			r2		1050	395
				d0	1425	715	r2
				d1	625	230	r1
				d2	825	70	r2
				d3	1025	715	r2
13	84491	72385
			r1		250	395
			r2		1050	395
				d0	225	230	r1
				d1	225	715	r1
				d2	1425	70	r2
				d3	50	230	r1
14	3870	1080
			r1		250	395
			r2		1050	395
				d0	425	230	r1
				d1	625	70	r1
				d2	625	70	r1
