# Supplementary material for: Collectivism-individualism: Strategic behavior in tacit coordination games
Source: PLoS One. 2020 Feb 4;15(2):e0226929. doi: 10.1371/journal.pone.0226929 (PMC6999890; doi:10.1371/journal.pone.0226929)
Supplement: S1 File — (ZIP) [file pone.0226929.s002.zip › CSV Data files/UCAS (China)/AS_201728014629066_24_M.csv]

Game number	Game Time [Msec]	Time To first drag [Msec]	Reference point	Data point	X	Y	Connection
1	3327	1200
			r1		400	395
			r2		1100	395
				d1	550	227	r1
				d2	1075	557	r2
2	5428	1129
			r1		400	395
			r2		1100	395
				d1	375	555	r1
				d2	550	555	r1
				d3	1250	230	r2
				d4	1250	395	r2
3	4951	1125
			r1		400	395
			r2		1100	395
				d1	550	555	r1
				d2	725	555	r2
				d3	900	230	r2
4	6818	1209
			r1		400	395
			r2		1100	395
				d1	375	555	r1
				d2	725	227	r1
				d3	1075	555	r2
				d4	1250	555	r2
5	4986	1051
			r1		400	395
			r2		1100	395
				d1	200	227	r1
				d2	550	720	r1
				d3	900	230	r1
6	8048	1446
			r1		400	395
			r2		1100	395
				d1	200	75	r1
				d2	725	555	r1
				d3	900	555	r1
				d4	1250	75	r2
7	3449	1200
			r1		400	395
			r2		1100	395
				d1	725	395	r2
8	4728	1334
			r1		400	395
			r2		1100	395
				d1	725	235	r1
				d2	725	555	r2
9	7288	736
			r1		360	395
			r2		1135	395
				d1	490	555	r1
				d2	800	75	r2
				d3	1265	395	r2
				d4	1420	555	r2
10	9825	1143
			r1		360	395
			r2		1135	395
				d1	490	555	r1
				d2	645	555	r1
				d3	800	555	r2
				d4	1110	75	r2
				d5	1425	235	r2
11	9678	1362
			r1		250	395
			r2		1050	395
				d0	625	715	r1
				d1	1425	395	r2
				d2	425	230	r1
				d3	625	715	r1
12	6164	1004
			r1		250	395
			r2		1050	395
				d0	1425	70	r2
				d1	625	230	r1
				d2	1425	230	r2
13	4815	1036
			r1		250	395
			r2		1050	395
				d0	225	230	r1
				d1	1025	70	r2
				d2	825	230	r2
14	7350	1297
			r1		250	395
			r2		1050	395
				d0	50	715	r1
				d1	625	555	r1
				d2	1425	395	r2
				d3	1225	230	r2
