# Supplementary material for: Collectivism-individualism: Strategic behavior in tacit coordination games
Source: PLoS One. 2020 Feb 4;15(2):e0226929. doi: 10.1371/journal.pone.0226929 (PMC6999890; doi:10.1371/journal.pone.0226929)
Supplement: S1 File — (ZIP) [file pone.0226929.s002.zip › CSV Data files/UCAS (China)/AS_201728014629067_23_F.csv]

Game number	Game Time [Msec]	Time To first drag [Msec]	Reference point	Data point	X	Y	Connection
1	5232	1283
			r1		400	395
			r2		1100	395
				d1	550	227	r1
				d2	1075	557	r2
2	7999	1350
			r1		400	395
			r2		1100	395
				d1	375	555	r1
				d2	550	555	r1
				d3	1250	230	r2
				d4	1250	395	r2
3	12161	1699
			r1		400	395
			r2		1100	395
				d1	550	555	r1
				d2	725	555	r2
				d3	900	230	r2
4	9776	2474
			r1		400	395
			r2		1100	395
				d1	375	555	r1
				d2	725	227	r2
				d3	1075	555	r2
				d4	1250	555	r2
5	21093	11980
			r1		400	395
			r2		1100	395
				d1	200	227	r1
				d2	550	720	r1
				d3	900	230	r2
6	8899	1688
			r1		400	395
			r2		1100	395
				d1	200	75	r1
				d2	725	555	r2
				d3	900	555	r2
				d4	1250	75	r2
7	4253	1755
			r1		400	395
			r2		1100	395
				d1	725	395	r1
8	4534	1395
			r1		400	395
			r2		1100	395
				d1	725	235	r1
				d2	725	555	r2
9	14625	2419
			r1		360	395
			r2		1135	395
				d1	490	555	r1
				d2	800	75	r2
				d3	1265	395	r2
				d4	1420	555	r2
10	9225	1486
			r1		360	395
			r2		1135	395
				d1	490	555	r1
				d2	645	555	r1
				d3	800	555	r2
				d4	1110	75	r2
				d5	1425	235	r2
11	7786	1542
			r1		250	395
			r2		1050	395
				d0	1225	395	r2
				d1	50	555	r1
				d2	425	555	r1
12	10946	1890
			r1		250	395
			r2		1050	395
				d0	825	555	r2
				d1	825	715	r2
				d2	625	230	r1
				d3	1025	715	r2
13	7042	1429
			r1		250	395
			r2		1050	395
				d0	1225	715	r2
				d1	1425	230	r2
				d2	1425	715	r2
14	9922	1597
			r1		250	395
			r2		1050	395
				d0	625	555	r1
				d1	425	715	r1
				d2	825	70	r2
				d3	1425	555	r2
