# Supplementary material for: Collectivism-individualism: Strategic behavior in tacit coordination games
Source: PLoS One. 2020 Feb 4;15(2):e0226929. doi: 10.1371/journal.pone.0226929 (PMC6999890; doi:10.1371/journal.pone.0226929)
Supplement: S1 File — (ZIP) [file pone.0226929.s002.zip › CSV Data files/UCAS (China)/AS_201728014629069_22_F.csv]

Game number	Game Time [Msec]	Time To first drag [Msec]	Reference point	Data point	X	Y	Connection
1	7734	2157
			r1		400	395
			r2		1100	395
				d1	550	227	r1
				d2	1075	557	r2
2	15992	2499
			r1		400	395
			r2		1100	395
				d1	375	555	r1
				d2	550	555	r1
				d3	1250	230	r2
				d4	1250	395	r2
3	15725	2006
			r1		400	395
			r2		1100	395
				d1	550	555	r1
				d2	725	555	r1
				d3	900	230	r2
4	11835	1722
			r1		400	395
			r2		1100	395
				d1	375	555	r1
				d2	725	227	r1
				d3	1075	555	r2
				d4	1250	555	r2
5	12285	2867
			r1		400	395
			r2		1100	395
				d1	200	227	r1
				d2	550	720	r1
				d3	900	230	r2
6	54491	20295
			r1		400	395
			r2		1100	395
				d1	200	75	r1
				d2	725	555	r1
				d3	900	555	r2
				d4	1250	75	r2
7	5104	2974
			r1		400	395
			r2		1100	395
				d1	725	395	r2
8	7953	1572
			r1		400	395
			r2		1100	395
				d1	725	235	r1
				d2	725	555	r2
9	16095	2637
			r1		360	395
			r2		1135	395
				d1	490	555	r1
				d2	800	75	r2
				d3	1265	395	r2
				d4	1420	555	r2
10	22756	2811
			r1		360	395
			r2		1135	395
				d1	490	555	r1
				d2	645	555	r1
				d3	800	555	r1
				d4	1110	75	r2
				d5	1425	235	r2
11	14839	1860
			r1		250	395
			r2		1050	395
				d0	50	230	r1
				d1	825	395	r2
				d2	1225	715	r2
12	16345	2202
			r1		250	395
			r2		1050	395
				d0	425	230	r1
				d1	825	555	r2
				d2	825	715	r2
				d3	50	70	r1
13	14383	2378
			r1		250	395
			r2		1050	395
				d0	50	395	r1
				d1	425	230	r1
				d2	225	70	r1
				d3	625	395	r1
14	15273	2884
			r1		250	395
			r2		1050	395
				d0	225	555	r1
				d1	225	715	r1
				d2	1025	230	r2
				d3	50	230	r1
