# Supplementary material for: Collectivism-individualism: Strategic behavior in tacit coordination games
Source: PLoS One. 2020 Feb 4;15(2):e0226929. doi: 10.1371/journal.pone.0226929 (PMC6999890; doi:10.1371/journal.pone.0226929)
Supplement: S1 File — (ZIP) [file pone.0226929.s002.zip › CSV Data files/UCAS (China)/AS_2017712072_20_F.csv]

Game number	Game Time [Msec]	Time To first drag [Msec]	Reference point	Data point	X	Y	Connection
1	8876	2483
			r1		400	395
			r2		1100	395
				d1	550	227	r1
				d2	1075	557	r2
2	16129	3485
			r1		400	395
			r2		1100	395
				d1	375	555	r1
				d2	550	555	r1
				d3	1250	230	r2
				d4	1250	395	r2
3	13268	3083
			r1		400	395
			r2		1100	395
				d1	550	555	r1
				d2	725	555	r2
				d3	900	230	r2
4	17059	2376
			r1		400	395
			r2		1100	395
				d1	375	555	r1
				d2	725	227	r1
				d3	1075	555	r2
				d4	1250	555	r2
5	14910	3068
			r1		400	395
			r2		1100	395
				d1	200	227	r1
				d2	550	720	r1
				d3	900	230	r2
6	17912	2583
			r1		400	395
			r2		1100	395
				d1	200	75	r1
				d2	725	555	r1
				d3	900	555	r2
				d4	1250	75	r2
7	7991	4345
			r1		400	395
			r2		1100	395
				d1	725	395	r1
8	9919	2851
			r1		400	395
			r2		1100	395
				d1	725	235	r1
				d2	725	555	r2
9	24614	7197
			r1		360	395
			r2		1135	395
				d1	490	555	r1
				d2	800	75	r1
				d3	1265	395	r2
				d4	1420	555	r2
10	25087	5829
			r1		360	395
			r2		1135	395
				d1	490	555	r1
				d2	645	555	r1
				d3	800	555	r1
				d4	1110	75	r2
				d5	1425	235	r2
11	44420	19309
			r1		250	395
			r2		1050	395
				d0	825	70	r2
				d1	825	395	r2
				d2	625	230	r1
12	15783	2769
			r1		250	395
			r2		1050	395
				d0	1225	70	r2
				d1	225	555	r1
				d2	1225	395	r2
				d3	50	555	r1
13	13547	2646
			r1		250	395
			r2		1050	395
				d0	1225	70	r2
				d1	225	555	r1
				d2	1025	230	r2
14	13363	6306
			r1		250	395
			r2		1050	395
				d0	50	555	r1
				d1	425	555	r1
