# Supplementary material for: Collectivism-individualism: Strategic behavior in tacit coordination games
Source: PLoS One. 2020 Feb 4;15(2):e0226929. doi: 10.1371/journal.pone.0226929 (PMC6999890; doi:10.1371/journal.pone.0226929)
Supplement: S1 File — (ZIP) [file pone.0226929.s002.zip › CSV Data files/UCAS (China)/AS_2017712073_24_F.csv]

Game number	Game Time [Msec]	Time To first drag [Msec]	Reference point	Data point	X	Y	Connection
1	13125	2000
			r1		400	395
			r2		1100	395
				d1	550	227	r2
				d2	1075	557	r1
2	11654	2124
			r1		400	395
			r2		1100	395
				d1	375	555	r1
				d2	550	555	r1
				d3	1250	230	r1
				d4	1250	395	r2
3	8824	2462
			r1		400	395
			r2		1100	395
				d1	550	555	r1
				d2	725	555	r2
				d3	900	230	r1
4	34569	5520
			r1		400	395
			r2		1100	395
				d1	375	555	r1
				d2	725	227	r1
				d3	1075	555	r2
				d4	1250	555	r1
5	14439	2162
			r1		400	395
			r2		1100	395
				d1	200	227	r2
				d2	550	720	r2
				d3	900	230	r1
6	21343	2316
			r1		400	395
			r2		1100	395
				d1	200	75	r1
				d2	725	555	r1
				d3	900	555	r2
				d4	1250	75	r2
7	42594	6258
			r1		400	395
			r2		1100	395
				d1	725	395	r1
8	9915	1914
			r1		400	395
			r2		1100	395
				d1	725	235	r1
				d2	725	555	r2
9	18281	2953
			r1		360	395
			r2		1135	395
				d1	490	555	r1
				d2	800	75	r2
				d3	1265	395	r2
				d4	1420	555	r2
10	17431	2429
			r1		360	395
			r2		1135	395
				d1	490	555	r2
				d2	645	555	r2
				d3	800	555	r2
				d4	1110	75	r1
				d5	1425	235	r2
11	12003	2125
			r1		250	395
			r2		1050	395
				d0	425	395	r2
				d1	50	555	r1
				d2	1425	555	r2
				d3	425	230	r1
12	6732	2104
			r1		250	395
			r2		1050	395
				d0	1225	70	r2
				d1	1225	395	r2
13	12397	1633
			r1		250	395
			r2		1050	395
				d0	825	230	r2
				d1	1025	70	r1
				d2	625	555	r1
				d3	50	715	r1
14	12962	3461
			r1		250	395
			r2		1050	395
				d0	1425	715	r2
				d1	825	70	r1
				d2	225	230	r2
				d3	425	555	r2
