# Supplementary material for: Collectivism-individualism: Strategic behavior in tacit coordination games
Source: PLoS One. 2020 Feb 4;15(2):e0226929. doi: 10.1371/journal.pone.0226929 (PMC6999890; doi:10.1371/journal.pone.0226929)
Supplement: S1 File — (ZIP) [file pone.0226929.s002.zip › CSV Data files/UCAS (China)/AS_2017E8014661070_23_F.csv]

Game number	Game Time [Msec]	Time To first drag [Msec]	Reference point	Data point	X	Y	Connection
1	5501	1305
			r1		400	395
			r2		1100	395
				d1	550	227	r1
				d2	1075	557	r2
2	9113	2678
			r1		400	395
			r2		1100	395
				d1	375	555	r1
				d2	550	555	r1
				d3	1250	230	r2
				d4	1250	395	r2
3	11362	3009
			r1		400	395
			r2		1100	395
				d1	550	555	r1
				d2	725	555	r2
				d3	900	230	r2
4	13433	4602
			r1		400	395
			r2		1100	395
				d1	375	555	r1
				d2	725	227	r1
				d3	1075	555	r2
				d4	1250	555	r2
5	8078	2695
			r1		400	395
			r2		1100	395
				d1	200	227	r1
				d2	550	720	r1
				d3	900	230	r2
6	72167	13567
			r1		400	395
			r2		1100	395
				d1	200	75	r1
				d2	725	555	r2
				d3	900	555	r2
				d4	1250	75	r2
7	7099	4444
			r1		400	395
			r2		1100	395
				d1	725	395	r2
8	9979	4207
			r1		400	395
			r2		1100	395
				d1	725	235	r1
				d2	725	555	r1
9	10508	2892
			r1		360	395
			r2		1135	395
				d1	490	555	r1
				d2	800	75	r2
				d3	1265	395	r2
				d4	1420	555	r2
10	10890	2173
			r1		360	395
			r2		1135	395
				d1	490	555	r1
				d2	645	555	r1
				d3	800	555	r1
				d4	1110	75	r2
				d5	1425	235	r2
11	11734	2433
			r1		250	395
			r2		1050	395
				d0	1025	715	r2
				d1	825	395	r2
				d2	225	715	r1
				d3	1225	230	r2
12	8246	2823
			r1		250	395
			r2		1050	395
				d0	625	230	r1
				d1	425	70	r1
				d2	1025	715	r2
				d3	1025	555	r2
13	9236	1957
			r1		250	395
			r2		1050	395
				d0	625	715	r2
				d1	1225	70	r2
				d2	625	715	r2
				d3	825	70	r2
14	9563	2925
			r1		250	395
			r2		1050	395
				d0	1025	70	r2
				d1	1025	715	r2
				d2	425	70	r1
				d3	1425	555	r2
