# Supplementary material for: Collectivism-individualism: Strategic behavior in tacit coordination games
Source: PLoS One. 2020 Feb 4;15(2):e0226929. doi: 10.1371/journal.pone.0226929 (PMC6999890; doi:10.1371/journal.pone.0226929)
Supplement: S1 File — (ZIP) [file pone.0226929.s002.zip › CSV Data files/UCAS (China)/AS_2017E8014661072_24_M.csv]

Game number	Game Time [Msec]	Time To first drag [Msec]	Reference point	Data point	X	Y	Connection
1	17489	2623
			r1		400	395
			r2		1100	395
				d1	550	227	r1
				d2	1075	557	r2
2	17528	2008
			r1		400	395
			r2		1100	395
				d1	375	555	r1
				d2	550	555	r1
				d3	1250	230	r2
				d4	1250	395	r2
3	27656	7742
			r1		400	395
			r2		1100	395
				d1	550	555	r1
				d2	725	555	r1
				d3	900	230	r2
4	14448	1633
			r1		400	395
			r2		1100	395
				d1	375	555	r1
				d2	725	227	r1
				d3	1075	555	r2
				d4	1250	555	r2
5	11708	1578
			r1		400	395
			r2		1100	395
				d1	200	227	r1
				d2	550	720	r1
				d3	900	230	r2
6	18895	1596
			r1		400	395
			r2		1100	395
				d1	200	75	r1
				d2	725	555	r1
				d3	900	555	r2
				d4	1250	75	r2
7	7448	2595
			r1		400	395
			r2		1100	395
				d1	725	395	r1
8	14429	2956
			r1		400	395
			r2		1100	395
				d1	725	235	r1
				d2	725	555	r2
9	25297	2331
			r1		360	395
			r2		1135	395
				d1	490	555	r1
				d2	800	75	r2
				d3	1265	395	r2
				d4	1420	555	r2
10	18415	1960
			r1		360	395
			r2		1135	395
				d1	490	555	r1
				d2	645	555	r1
				d3	800	555	r2
				d4	1110	75	r2
				d5	1425	235	r2
11	20717	2302
			r1		250	395
			r2		1050	395
				d0	1225	70	r2
				d1	1225	715	r2
				d2	825	555	r2
				d3	625	70	r1
12	11753	2265
			r1		250	395
			r2		1050	395
				d0	625	715	r2
				d1	625	715	r2
				d2	425	230	r1
13	12067	3608
			r1		250	395
			r2		1050	395
				d0	825	715	r2
				d1	825	70	r2
14	6610	1999
			r1		250	395
			r2		1050	395
				d0	1225	715	r2
				d1	1225	715	r2
