# Supplementary material for: Collectivism-individualism: Strategic behavior in tacit coordination games
Source: PLoS One. 2020 Feb 4;15(2):e0226929. doi: 10.1371/journal.pone.0226929 (PMC6999890; doi:10.1371/journal.pone.0226929)
Supplement: S1 File — (ZIP) [file pone.0226929.s002.zip › CSV Data files/UCAS (China)/AS_2017E8014661074_24_M.csv]

Game number	Game Time [Msec]	Time To first drag [Msec]	Reference point	Data point	X	Y	Connection
1	4080	1064
			r1		400	395
			r2		1100	395
				d1	550	227	r1
				d2	1075	557	r2
2	4627	944
			r1		400	395
			r2		1100	395
				d1	375	555	r1
				d2	550	555	r1
				d3	1250	230	r2
				d4	1250	395	r2
3	5894	1494
			r1		400	395
			r2		1100	395
				d1	550	555	r1
				d2	725	555	r2
				d3	900	230	r2
4	6711	996
			r1		400	395
			r2		1100	395
				d1	375	555	r1
				d2	725	227	r1
				d3	1075	555	r2
				d4	1250	555	r2
5	7628	1255
			r1		400	395
			r2		1100	395
				d1	200	227	r1
				d2	550	720	r1
				d3	900	230	r2
6	7568	1955
			r1		400	395
			r2		1100	395
				d1	200	75	r1
				d2	725	555	r1
				d3	900	555	r2
				d4	1250	75	r2
7	5910	1446
			r1		400	395
			r2		1100	395
				d1	725	395	r1
8	4766	1048
			r1		400	395
			r2		1100	395
				d1	725	235	r1
				d2	725	555	r1
9	6749	1224
			r1		360	395
			r2		1135	395
				d1	490	555	r1
				d2	800	75	r1
				d3	1265	395	r2
				d4	1420	555	r2
10	8060	1109
			r1		360	395
			r2		1135	395
				d1	490	555	r1
				d2	645	555	r1
				d3	800	555	r1
				d4	1110	75	r2
				d5	1425	235	r2
11	6840	797
			r1		250	395
			r2		1050	395
				d0	225	715	r1
				d1	225	555	r1
				d2	825	715	r2
				d3	50	70	r1
12	6071	1558
			r1		250	395
			r2		1050	395
				d0	1225	230	r2
				d1	225	70	r1
				d2	1225	555	r2
13	4885	1542
			r1		250	395
			r2		1050	395
				d0	425	395	r1
				d1	1225	555	r2
14	3998	975
			r1		250	395
			r2		1050	395
				d0	625	230	r2
				d1	625	230	r2
				d2	425	555	r1
