# Supplementary material for: Collectivism-individualism: Strategic behavior in tacit coordination games
Source: PLoS One. 2020 Feb 4;15(2):e0226929. doi: 10.1371/journal.pone.0226929 (PMC6999890; doi:10.1371/journal.pone.0226929)
Supplement: S1 File — (ZIP) [file pone.0226929.s002.zip › CSV Data files/UCAS (China)/AS_2017E8014661075_23_M.csv]

Game number	Game Time [Msec]	Time To first drag [Msec]	Reference point	Data point	X	Y	Connection
1	7252	1424
			r1		400	395
			r2		1100	395
				d1	550	227	r1
				d2	1075	557	r2
2	5087	1041
			r1		400	395
			r2		1100	395
				d1	375	555	r1
				d2	550	555	r1
				d3	1250	230	r2
				d4	1250	395	r2
3	8642	1489
			r1		400	395
			r2		1100	395
				d1	550	555	r1
				d2	725	555	r1
				d3	900	230	r2
4	9246	1811
			r1		400	395
			r2		1100	395
				d1	375	555	r1
				d2	725	227	r1
				d3	1075	555	r2
				d4	1250	555	r2
5	4631	1187
			r1		400	395
			r2		1100	395
				d1	200	227	r1
				d2	550	720	r1
				d3	900	230	r2
6	5356	1738
			r1		400	395
			r2		1100	395
				d1	200	75	r1
				d2	725	555	r1
				d3	900	555	r2
				d4	1250	75	r2
7	18539	15768
			r1		400	395
			r2		1100	395
				d1	725	395	r2
8	5031	1311
			r1		400	395
			r2		1100	395
				d1	725	235	r1
				d2	725	555	r2
9	6139	1668
			r1		360	395
			r2		1135	395
				d1	490	555	r1
				d2	800	75	r1
				d3	1265	395	r2
				d4	1420	555	r2
10	8347	1212
			r1		360	395
			r2		1135	395
				d1	490	555	r1
				d2	645	555	r1
				d3	800	555	r1
				d4	1110	75	r2
				d5	1425	235	r2
11	8690	1311
			r1		250	395
			r2		1050	395
				d0	225	70	r1
				d1	1225	555	r2
				d2	1225	395	r2
				d3	425	395	r1
12	7439	1720
			r1		250	395
			r2		1050	395
				d0	50	395	r1
				d1	1425	230	r2
				d2	1225	70	r2
				d3	1225	715	r2
13	6020	1014
			r1		250	395
			r2		1050	395
				d0	1025	70	r2
				d1	1025	555	r2
				d2	1225	70	r2
				d3	225	555	r1
14	10676	870
			r1		250	395
			r2		1050	395
				d0	50	70	r1
				d1	825	555	r2
				d2	425	395	r1
