# Supplementary material for: Collectivism-individualism: Strategic behavior in tacit coordination games
Source: PLoS One. 2020 Feb 4;15(2):e0226929. doi: 10.1371/journal.pone.0226929 (PMC6999890; doi:10.1371/journal.pone.0226929)
Supplement: S1 File — (ZIP) [file pone.0226929.s002.zip › CSV Data files/UCAS (China)/AS_2017E8014661076_24_M.csv]

Game number	Game Time [Msec]	Time To first drag [Msec]	Reference point	Data point	X	Y	Connection
1	4482	1249
			r1		400	395
			r2		1100	395
				d1	550	227	r1
				d2	1075	557	r2
2	10012	1674
			r1		400	395
			r2		1100	395
				d1	375	555	r1
				d2	550	555	r1
				d3	1250	230	r2
				d4	1250	395	r2
3	5781	1266
			r1		400	395
			r2		1100	395
				d1	550	555	r1
				d2	725	555	r1
				d3	900	230	r2
4	7112	1384
			r1		400	395
			r2		1100	395
				d1	375	555	r1
				d2	725	227	r1
				d3	1075	555	r2
				d4	1250	555	r2
5	7122	1243
			r1		400	395
			r2		1100	395
				d1	200	227	r1
				d2	550	720	r1
				d3	900	230	r2
6	7622	1533
			r1		400	395
			r2		1100	395
				d1	200	75	r1
				d2	725	555	r2
				d3	900	555	r2
				d4	1250	75	r2
7	42241	1404
			r1		400	395
			r2		1100	395
				d1	725	395	r1
8	5662	1449
			r1		400	395
			r2		1100	395
				d1	725	235	r1
				d2	725	555	r2
9	10796	2531
			r1		360	395
			r2		1135	395
				d1	490	555	r1
				d2	800	75	r2
				d3	1265	395	r2
				d4	1420	555	r2
10	7474	1265
			r1		360	395
			r2		1135	395
				d1	490	555	r1
				d2	645	555	r1
				d3	800	555	r1
				d4	1110	75	r2
				d5	1425	235	r2
11	4516	1421
			r1		250	395
			r2		1050	395
				d0	825	230	r2
				d1	50	395	r1
12	5375	1556
			r1		250	395
			r2		1050	395
				d0	50	395	r1
				d1	825	230	r2
				d2	425	555	r1
13	7575	1144
			r1		250	395
			r2		1050	395
				d0	425	395	r1
				d1	625	395	r1
				d2	1225	230	r2
14	4747	1322
			r1		250	395
			r2		1050	395
				d0	1025	715	r2
				d1	50	70	r1
