# Supplementary material for: Collectivism-individualism: Strategic behavior in tacit coordination games
Source: PLoS One. 2020 Feb 4;15(2):e0226929. doi: 10.1371/journal.pone.0226929 (PMC6999890; doi:10.1371/journal.pone.0226929)
Supplement: S1 File — (ZIP) [file pone.0226929.s002.zip › CSV Data files/UCAS (China)/AS_2017E8014661077_22_F.csv]

Game number	Game Time [Msec]	Time To first drag [Msec]	Reference point	Data point	X	Y	Connection
1	5422	968
			r1		400	395
			r2		1100	395
				d1	550	227	r1
				d2	1075	557	r2
2	6334	993
			r1		400	395
			r2		1100	395
				d1	375	555	r1
				d2	550	555	r1
				d3	1250	230	r2
				d4	1250	395	r2
3	7582	1259
			r1		400	395
			r2		1100	395
				d1	550	555	r1
				d2	725	555	r1
				d3	900	230	r2
4	8583	1169
			r1		400	395
			r2		1100	395
				d1	375	555	r1
				d2	725	227	r1
				d3	1075	555	r2
				d4	1250	555	r2
5	8651	1845
			r1		400	395
			r2		1100	395
				d1	200	227	r1
				d2	550	720	r1
				d3	900	230	r2
6	7617	1755
			r1		400	395
			r2		1100	395
				d1	200	75	r1
				d2	725	555	r2
				d3	900	555	r2
				d4	1250	75	r2
7	4219	1971
			r1		400	395
			r2		1100	395
				d1	725	395	r2
8	4130	1350
			r1		400	395
			r2		1100	395
				d1	725	235	r1
				d2	725	555	r2
9	6783	1300
			r1		360	395
			r2		1135	395
				d1	490	555	r1
				d2	800	75	r2
				d3	1265	395	r2
				d4	1420	555	r2
10	10396	1811
			r1		360	395
			r2		1135	395
				d1	490	555	r1
				d2	645	555	r1
				d3	800	555	r1
				d4	1110	75	r2
				d5	1425	235	r2
11	7864	1417
			r1		250	395
			r2		1050	395
				d0	50	230	r1
				d1	625	395	r2
				d2	625	230	r1
12	3948	1181
			r1		250	395
			r2		1050	395
				d0	1025	70	r2
				d1	50	555	r1
13	4377	1375
			r1		250	395
			r2		1050	395
				d0	825	555	r2
				d1	50	555	r1
14	6165	1193
			r1		250	395
			r2		1050	395
				d0	1225	395	r2
				d1	1025	715	r2
				d2	1025	715	r2
				d3	225	230	r1
