# Supplementary material for: Collectivism-individualism: Strategic behavior in tacit coordination games
Source: PLoS One. 2020 Feb 4;15(2):e0226929. doi: 10.1371/journal.pone.0226929 (PMC6999890; doi:10.1371/journal.pone.0226929)
Supplement: S1 File — (ZIP) [file pone.0226929.s002.zip › CSV Data files/UCAS (China)/AS_2017E8014661078_24_F.csv]

Game number	Game Time [Msec]	Time To first drag [Msec]	Reference point	Data point	X	Y	Connection
1	6750	2340
			r1		400	395
			r2		1100	395
				d1	550	227	r1
				d2	1075	557	r2
2	7976	1451
			r1		400	395
			r2		1100	395
				d1	375	555	r1
				d2	550	555	r1
				d3	1250	230	r2
				d4	1250	395	r2
3	20559	10052
			r1		400	395
			r2		1100	395
				d1	550	555	r1
				d2	725	555	r2
				d3	900	230	r2
4	8471	1755
			r1		400	395
			r2		1100	395
				d1	375	555	r1
				d2	725	227	r1
				d3	1075	555	r2
				d4	1250	555	r2
5	7121	1698
			r1		400	395
			r2		1100	395
				d1	200	227	r1
				d2	550	720	r1
				d3	900	230	r2
6	12882	1969
			r1		400	395
			r2		1100	395
				d1	200	75	r1
				d2	725	555	r2
				d3	900	555	r2
				d4	1250	75	r2
7	2464	1766
			r1		400	395
			r2		1100	395
				d1	725	395	r1
8	6716	1270
			r1		400	395
			r2		1100	395
				d1	725	235	r1
				d2	725	555	r2
9	11464	1688
			r1		360	395
			r2		1135	395
				d1	490	555	r1
				d2	800	75	r2
				d3	1265	395	r2
				d4	1420	555	r2
10	10902	1395
			r1		360	395
			r2		1135	395
				d1	490	555	r1
				d2	645	555	r1
				d3	800	555	r2
				d4	1110	75	r2
				d5	1425	235	r2
11	16346	3825
			r1		250	395
			r2		1050	395
				d0	625	395	r1
				d1	225	715	r1
				d2	1425	715	r2
				d3	625	70	r1
12	7144	2183
			r1		250	395
			r2		1050	395
				d0	1425	230	r2
				d1	1225	395	r2
13	7729	1429
			r1		250	395
			r2		1050	395
				d0	625	230	r1
				d1	1025	230	r2
				d2	1025	715	r2
14	8989	1744
			r1		250	395
			r2		1050	395
				d0	1425	395	r2
				d1	225	230	r1
				d2	225	70	r1
				d3	425	70	r1
