# Supplementary material for: Collectivism-individualism: Strategic behavior in tacit coordination games
Source: PLoS One. 2020 Feb 4;15(2):e0226929. doi: 10.1371/journal.pone.0226929 (PMC6999890; doi:10.1371/journal.pone.0226929)
Supplement: S1 File — (ZIP) [file pone.0226929.s002.zip › CSV Data files/UCAS (China)/AS_2017E8014661092_24_F.csv]

Game number	Game Time [Msec]	Time To first drag [Msec]	Reference point	Data point	X	Y	Connection
1	4612	1743
			r1		400	395
			r2		1100	395
				d1	550	227	r1
				d2	1075	557	r2
2	7606	1080
			r1		400	395
			r2		1100	395
				d1	375	555	r1
				d2	550	555	r1
				d3	1250	230	r2
				d4	1250	395	r2
3	8111	1215
			r1		400	395
			r2		1100	395
				d1	550	555	r1
				d2	725	555	r1
				d3	900	230	r1
4	7272	1710
			r1		400	395
			r2		1100	395
				d1	375	555	r1
				d2	725	227	r1
				d3	1075	555	r2
				d4	1250	555	r2
5	6064	1427
			r1		400	395
			r2		1100	395
				d1	200	227	r1
				d2	550	720	r1
				d3	900	230	r2
6	23726	12566
			r1		400	395
			r2		1100	395
				d1	200	75	r1
				d2	725	555	r1
				d3	900	555	r2
				d4	1250	75	r2
7	3049	1350
			r1		400	395
			r2		1100	395
				d1	725	395	r1
8	4263	1417
			r1		400	395
			r2		1100	395
				d1	725	235	r1
				d2	725	555	r2
9	6244	1206
			r1		360	395
			r2		1135	395
				d1	490	555	r1
				d2	800	75	r2
				d3	1265	395	r2
				d4	1420	555	r2
10	12578	3082
			r1		360	395
			r2		1135	395
				d1	490	555	r1
				d2	645	555	r1
				d3	800	555	r2
				d4	1110	75	r2
				d5	1425	235	r2
11	7346	1384
			r1		250	395
			r2		1050	395
				d0	225	555	r1
				d1	50	715	r1
				d2	625	395	r2
				d3	50	70	r1
12	7729	1507
			r1		250	395
			r2		1050	395
				d0	50	555	r1
				d1	50	395	r1
				d2	225	70	r2
				d3	1225	230	r2
13	6723	1323
			r1		250	395
			r2		1050	395
				d0	1425	395	r2
				d1	825	70	r1
14	5569	1305
			r1		250	395
			r2		1050	395
				d0	50	395	r1
				d1	425	555	r2
