# Supplementary material for: Collectivism-individualism: Strategic behavior in tacit coordination games
Source: PLoS One. 2020 Feb 4;15(2):e0226929. doi: 10.1371/journal.pone.0226929 (PMC6999890; doi:10.1371/journal.pone.0226929)
Supplement: S1 File — (ZIP) [file pone.0226929.s002.zip › CSV Data files/UCAS (China)/AS_2017E8014661094_23_M.csv]

Game number	Game Time [Msec]	Time To first drag [Msec]	Reference point	Data point	X	Y	Connection
1	3089	926
			r1		400	395
			r2		1100	395
				d1	550	227	r1
				d2	1075	557	r2
2	6092	1090
			r1		400	395
			r2		1100	395
				d1	375	555	r1
				d2	550	555	r1
				d3	1250	230	r2
				d4	1250	395	r2
3	4460	1117
			r1		400	395
			r2		1100	395
				d1	550	555	r1
				d2	725	555	r1
				d3	900	230	r2
4	5393	1125
			r1		400	395
			r2		1100	395
				d1	375	555	r1
				d2	725	227	r1
				d3	1075	555	r2
				d4	1250	555	r2
5	4547	1156
			r1		400	395
			r2		1100	395
				d1	200	227	r1
				d2	550	720	r1
				d3	900	230	r2
6	5566	1143
			r1		400	395
			r2		1100	395
				d1	200	75	r1
				d2	725	555	r1
				d3	900	555	r2
				d4	1250	75	r2
7	2466	1314
			r1		400	395
			r2		1100	395
				d1	725	395	r2
8	4398	1212
			r1		400	395
			r2		1100	395
				d1	725	235	r1
				d2	725	555	r2
9	11716	2524
			r1		360	395
			r2		1135	395
				d1	490	555	r1
				d2	800	75	r1
				d3	1265	395	r2
				d4	1420	555	r2
10	6906	1057
			r1		360	395
			r2		1135	395
				d1	490	555	r1
				d2	645	555	r1
				d3	800	555	r2
				d4	1110	75	r2
				d5	1425	235	r2
11	5816	1147
			r1		250	395
			r2		1050	395
				d0	225	555	r1
				d1	1025	715	r2
				d2	1225	230	r2
				d3	1225	555	r2
12	4819	968
			r1		250	395
			r2		1050	395
				d0	1225	70	r2
				d1	1025	230	r2
				d2	625	230	r1
13	4229	984
			r1		250	395
			r2		1050	395
				d0	50	70	r1
				d1	625	70	r1
14	3990	1202
			r1		250	395
			r2		1050	395
				d0	1225	70	r2
				d1	625	230	r1
