# Supplementary material for: Collectivism-individualism: Strategic behavior in tacit coordination games
Source: PLoS One. 2020 Feb 4;15(2):e0226929. doi: 10.1371/journal.pone.0226929 (PMC6999890; doi:10.1371/journal.pone.0226929)
Supplement: S1 File — (ZIP) [file pone.0226929.s002.zip › CSV Data files/UCAS (China)/AS_2017E8014661096_24_M.csv]

Game number	Game Time [Msec]	Time To first drag [Msec]	Reference point	Data point	X	Y	Connection
1	2939	926
			r1		400	395
			r2		1100	395
				d1	550	227	r2
				d2	1075	557	r1
2	5827	1115
			r1		400	395
			r2		1100	395
				d1	375	555	r2
				d2	550	555	r2
				d3	1250	230	r1
				d4	1250	395	r1
3	4969	956
			r1		400	395
			r2		1100	395
				d1	550	555	r1
				d2	725	555	r1
				d3	900	230	r2
4	4700	789
			r1		400	395
			r2		1100	395
				d1	375	555	r1
				d2	725	227	r2
				d3	1075	555	r2
				d4	1250	555	r2
5	5170	1609
			r1		400	395
			r2		1100	395
				d1	200	227	r1
				d2	550	720	r1
				d3	900	230	r2
6	7482	1139
			r1		400	395
			r2		1100	395
				d1	200	75	r1
				d2	725	555	r1
				d3	900	555	r2
				d4	1250	75	r2
7	1536	613
			r1		400	395
			r2		1100	395
				d1	725	395	r2
8	4400	1015
			r1		400	395
			r2		1100	395
				d1	725	235	r1
				d2	725	555	r2
9	13818	1089
			r1		360	395
			r2		1135	395
				d1	490	555	r1
				d2	800	75	r1
				d3	1265	395	r2
				d4	1420	555	r2
10	8499	1141
			r1		360	395
			r2		1135	395
				d1	490	555	r1
				d2	645	555	r2
				d3	800	555	r1
				d4	1110	75	r2
				d5	1425	235	r1
11	3386	946
			r1		250	395
			r2		1050	395
				d0	825	70	r2
				d1	225	555	r1
12	5159	998
			r1		250	395
			r2		1050	395
				d0	225	715	r1
				d1	1025	715	r2
				d2	50	70	r2
13	5209	1008
			r1		250	395
			r2		1050	395
				d0	1425	555	r1
				d1	1025	715	r2
				d2	1425	230	r2
14	5526	685
			r1		250	395
			r2		1050	395
				d0	50	715	r1
				d1	625	230	r2
				d2	1425	230	r1
				d3	825	555	r2
