# Supplementary material for: Collectivism-individualism: Strategic behavior in tacit coordination games
Source: PLoS One. 2020 Feb 4;15(2):e0226929. doi: 10.1371/journal.pone.0226929 (PMC6999890; doi:10.1371/journal.pone.0226929)
Supplement: S1 File — (ZIP) [file pone.0226929.s002.zip › CSV Data files/UCAS (China)/AS_2017E8014661099_23_M.csv]

Game number	Game Time [Msec]	Time To first drag [Msec]	Reference point	Data point	X	Y	Connection
1	6684	1278
			r1		400	395
			r2		1100	395
				d1	550	227	r1
				d2	1075	557	r2
2	6627	1453
			r1		400	395
			r2		1100	395
				d1	375	555	r1
				d2	550	555	r1
				d3	1250	230	r2
				d4	1250	395	r2
3	5792	1223
			r1		400	395
			r2		1100	395
				d1	550	555	r1
				d2	725	555	r2
				d3	900	230	r2
4	8136	1720
			r1		400	395
			r2		1100	395
				d1	375	555	r1
				d2	725	227	r2
				d3	1075	555	r2
				d4	1250	555	r2
5	12704	1546
			r1		400	395
			r2		1100	395
				d1	200	227	r1
				d2	550	720	r2
				d3	900	230	r1
6	6654	977
			r1		400	395
			r2		1100	395
				d1	200	75	r2
				d2	725	555	r1
				d3	900	555	r2
				d4	1250	75	r1
7	5079	932
			r1		400	395
			r2		1100	395
				d1	725	395	r1
8	4194	1440
			r1		400	395
			r2		1100	395
				d1	725	235	r2
				d2	725	555	r1
9	8358	1210
			r1		360	395
			r2		1135	395
				d1	490	555	r1
				d2	800	75	r2
				d3	1265	395	r2
				d4	1420	555	r2
10	10714	1108
			r1		360	395
			r2		1135	395
				d1	490	555	r2
				d2	645	555	r1
				d3	800	555	r2
				d4	1110	75	r1
				d5	1425	235	r2
11	6782	1383
			r1		250	395
			r2		1050	395
				d0	225	555	r1
				d1	825	715	r2
12	6888	1349
			r1		250	395
			r2		1050	395
				d0	1225	555	r1
				d1	625	555	r2
				d2	225	555	r2
13	8150	1773
			r1		250	395
			r2		1050	395
				d0	50	70	r1
				d1	1425	230	r2
				d2	625	230	r1
				d3	825	715	r2
14	5770	1430
			r1		250	395
			r2		1050	395
				d0	50	230	r1
				d1	425	230	r1
				d2	825	395	r2
				d3	1225	70	r2
