# Supplementary material for: Collectivism-individualism: Strategic behavior in tacit coordination games
Source: PLoS One. 2020 Feb 4;15(2):e0226929. doi: 10.1371/journal.pone.0226929 (PMC6999890; doi:10.1371/journal.pone.0226929)
Supplement: S1 File — (ZIP) [file pone.0226929.s002.zip › CSV Data files/UCAS (China)/AS_2017E8014661100_23_M.csv]

Game number	Game Time [Msec]	Time To first drag [Msec]	Reference point	Data point	X	Y	Connection
1	3700	1064
			r1		400	395
			r2		1100	395
				d1	550	227	r1
				d2	1075	557	r2
2	6666	1458
			r1		400	395
			r2		1100	395
				d1	375	555	r1
				d2	550	555	r1
				d3	1250	230	r2
				d4	1250	395	r2
3	7675	2372
			r1		400	395
			r2		1100	395
				d1	550	555	r2
				d2	725	555	r2
				d3	900	230	r2
4	8434	1195
			r1		400	395
			r2		1100	395
				d1	375	555	r2
				d2	725	227	r2
				d3	1075	555	r2
				d4	1250	555	r2
5	7025	1471
			r1		400	395
			r2		1100	395
				d1	200	227	r2
				d2	550	720	r2
				d3	900	230	r1
6	5948	851
			r1		400	395
			r2		1100	395
				d1	200	75	r1
				d2	725	555	r2
				d3	900	555	r2
				d4	1250	75	r2
7	2827	1460
			r1		400	395
			r2		1100	395
				d1	725	395	r1
8	4796	1048
			r1		400	395
			r2		1100	395
				d1	725	235	r2
				d2	725	555	r2
9	11924	1574
			r1		360	395
			r2		1135	395
				d1	490	555	r1
				d2	800	75	r1
				d3	1265	395	r2
				d4	1420	555	r2
10	7363	891
			r1		360	395
			r2		1135	395
				d1	490	555	r1
				d2	645	555	r2
				d3	800	555	r2
				d4	1110	75	r2
				d5	1425	235	r2
11	7918	1680
			r1		250	395
			r2		1050	395
				d0	1425	555	r2
				d1	1225	230	r2
				d2	1225	715	r2
				d3	625	555	r2
12	4050	940
			r1		250	395
			r2		1050	395
				d0	1025	70	r2
				d1	825	555	r2
13	6469	1059
			r1		250	395
			r2		1050	395
				d0	1025	70	r2
				d1	1225	230	r2
				d2	50	555	r1
				d3	1025	230	r2
14	5919	1105
			r1		250	395
			r2		1050	395
				d0	825	70	r1
				d1	825	555	r2
				d2	225	230	r2
				d3	1025	715	r2
