# Supplementary material for: Collectivism-individualism: Strategic behavior in tacit coordination games
Source: PLoS One. 2020 Feb 4;15(2):e0226929. doi: 10.1371/journal.pone.0226929 (PMC6999890; doi:10.1371/journal.pone.0226929)
Supplement: S1 File — (ZIP) [file pone.0226929.s002.zip › CSV Data files/UCAS (China)/AS_2017E8014661102_23_M.csv]

Game number	Game Time [Msec]	Time To first drag [Msec]	Reference point	Data point	X	Y	Connection
1	6866	1239
			r1		400	395
			r2		1100	395
				d1	550	227	r1
				d2	1075	557	r2
2	8020	1403
			r1		400	395
			r2		1100	395
				d1	375	555	r1
				d2	550	555	r1
				d3	1250	230	r2
				d4	1250	395	r2
3	7686	1413
			r1		400	395
			r2		1100	395
				d1	550	555	r1
				d2	725	555	r1
				d3	900	230	r2
4	7247	1244
			r1		400	395
			r2		1100	395
				d1	375	555	r1
				d2	725	227	r1
				d3	1075	555	r2
				d4	1250	555	r2
5	6341	1077
			r1		400	395
			r2		1100	395
				d1	200	227	r1
				d2	550	720	r1
				d3	900	230	r2
6	7738	1473
			r1		400	395
			r2		1100	395
				d1	200	75	r1
				d2	725	555	r1
				d3	900	555	r2
				d4	1250	75	r2
7	2335	975
			r1		400	395
			r2		1100	395
				d1	725	395	r2
8	4654	916
			r1		400	395
			r2		1100	395
				d1	725	235	r2
				d2	725	555	r1
9	19572	9300
			r1		360	395
			r2		1135	395
				d1	490	555	r1
				d2	800	75	r2
				d3	1265	395	r2
				d4	1420	555	r2
10	9386	1555
			r1		360	395
			r2		1135	395
				d1	490	555	r1
				d2	645	555	r1
				d3	800	555	r1
				d4	1110	75	r2
				d5	1425	235	r2
11	5801	1783
			r1		250	395
			r2		1050	395
				d0	1425	395	r2
				d1	50	70	r1
				d2	1225	230	r2
12	9919	1299
			r1		250	395
			r2		1050	395
				d0	625	70	r1
				d1	1425	715	r2
				d2	1225	230	r2
				d3	425	395	r1
13	5582	1334
			r1		250	395
			r2		1050	395
				d0	225	715	r1
				d1	50	230	r1
				d2	625	70	r2
14	4820	1282
			r1		250	395
			r2		1050	395
				d0	1025	230	r2
				d1	50	395	r1
				d2	1225	715	r2
