# Supplementary material for: Collectivism-individualism: Strategic behavior in tacit coordination games
Source: PLoS One. 2020 Feb 4;15(2):e0226929. doi: 10.1371/journal.pone.0226929 (PMC6999890; doi:10.1371/journal.pone.0226929)
Supplement: S1 File — (ZIP) [file pone.0226929.s002.zip › CSV Data files/UCAS (China)/AS_2017E8014661103_24_M.csv]

Game number	Game Time [Msec]	Time To first drag [Msec]	Reference point	Data point	X	Y	Connection
1	3118	922
			r1		400	395
			r2		1100	395
				d1	550	227	r1
				d2	1075	557	r1
2	6235	996
			r1		400	395
			r2		1100	395
				d1	375	555	r2
				d2	550	555	r1
				d3	1250	230	r2
				d4	1250	395	r1
3	4433	864
			r1		400	395
			r2		1100	395
				d1	550	555	r2
				d2	725	555	r1
				d3	900	230	r1
4	7554	900
			r1		400	395
			r2		1100	395
				d1	375	555	r2
				d2	725	227	r2
				d3	1075	555	r1
				d4	1250	555	r1
5	4822	692
			r1		400	395
			r2		1100	395
				d1	200	227	r2
				d2	550	720	r2
				d3	900	230	r1
6	6389	1210
			r1		400	395
			r2		1100	395
				d1	200	75	r2
				d2	725	555	r2
				d3	900	555	r1
				d4	1250	75	r2
7	3390	876
			r1		400	395
			r2		1100	395
				d1	725	395	r1
8	3694	1044
			r1		400	395
			r2		1100	395
				d1	725	235	r1
				d2	725	555	r2
9	6330	799
			r1		360	395
			r2		1135	395
				d1	490	555	r2
				d2	800	75	r2
				d3	1265	395	r1
				d4	1420	555	r1
10	6845	972
			r1		360	395
			r2		1135	395
				d1	490	555	r2
				d2	645	555	r1
				d3	800	555	r2
				d4	1110	75	r1
				d5	1425	235	r2
11	6235	1032
			r1		250	395
			r2		1050	395
				d0	1225	555	r1
				d1	225	230	r1
				d2	625	70	r2
				d3	825	715	r2
12	3699	863
			r1		250	395
			r2		1050	395
				d0	225	230	r2
				d1	50	395	r2
13	6520	1184
			r1		250	395
			r2		1050	395
				d0	225	70	r2
				d1	1425	715	r1
				d2	50	555	r2
				d3	50	555	r2
14	4263	1390
			r1		250	395
			r2		1050	395
				d0	1225	715	r1
				d1	1225	395	r2
