# Supplementary material for: Collectivism-individualism: Strategic behavior in tacit coordination games
Source: PLoS One. 2020 Feb 4;15(2):e0226929. doi: 10.1371/journal.pone.0226929 (PMC6999890; doi:10.1371/journal.pone.0226929)
Supplement: S1 File — (ZIP) [file pone.0226929.s002.zip › CSV Data files/UCAS (China)/AS_2017E8014661105_24_M.csv]

Game number	Game Time [Msec]	Time To first drag [Msec]	Reference point	Data point	X	Y	Connection
1	3945	1188
			r1		400	395
			r2		1100	395
				d1	550	227	r1
				d2	1075	557	r2
2	17924	7413
			r1		400	395
			r2		1100	395
				d1	375	555	r1
				d2	550	555	r1
				d3	1250	230	r2
				d4	1250	395	r2
3	5794	1389
			r1		400	395
			r2		1100	395
				d1	550	555	r1
				d2	725	555	r2
				d3	900	230	r2
4	8690	3632
			r1		400	395
			r2		1100	395
				d1	375	555	r1
				d2	725	227	r1
				d3	1075	555	r2
				d4	1250	555	r2
5	334800	2007
			r1		400	395
			r2		1100	395
				d1	200	227	r1
				d2	550	720	r1
				d3	900	230	r2
6	6641	1227
			r1		400	395
			r2		1100	395
				d1	200	75	r1
				d2	725	555	r2
				d3	900	555	r2
				d4	1250	75	r2
7	5538	1436
			r1		400	395
			r2		1100	395
				d1	725	395	r2
8	4562	1327
			r1		400	395
			r2		1100	395
				d1	725	235	r1
				d2	725	555	r2
9	8055	2104
			r1		360	395
			r2		1135	395
				d1	490	555	r1
				d2	800	75	r2
				d3	1265	395	r2
				d4	1420	555	r2
10	13576	1705
			r1		360	395
			r2		1135	395
				d1	490	555	r1
				d2	645	555	r1
				d3	800	555	r2
				d4	1110	75	r2
				d5	1425	235	r2
11	9389	2446
			r1		250	395
			r2		1050	395
				d0	425	555	r1
				d1	1025	555	r1
				d2	50	555	r2
12	6209	1907
			r1		250	395
			r2		1050	395
				d0	1025	230	r2
				d1	50	395	r1
				d2	50	715	r1
13	3920	1219
			r1		250	395
			r2		1050	395
				d0	425	555	r1
				d1	425	555	r1
				d2	50	395	r1
14	7100	1780
			r1		250	395
			r2		1050	395
				d0	625	715	r2
				d1	225	555	r1
				d2	1025	230	r2
				d3	50	555	r1
