# Supplementary material for: Collectivism-individualism: Strategic behavior in tacit coordination games
Source: PLoS One. 2020 Feb 4;15(2):e0226929. doi: 10.1371/journal.pone.0226929 (PMC6999890; doi:10.1371/journal.pone.0226929)
Supplement: S1 File — (ZIP) [file pone.0226929.s002.zip › CSV Data files/UCAS (China)/AS_2017E8014661106_22_F.csv]

Game number	Game Time [Msec]	Time To first drag [Msec]	Reference point	Data point	X	Y	Connection
1	10092	1114
			r1		400	395
			r2		1100	395
				d1	550	227	r1
				d2	1075	557	r2
2	9862	1529
			r1		400	395
			r2		1100	395
				d1	375	555	r1
				d2	550	555	r1
				d3	1250	230	r2
				d4	1250	395	r2
3	5659	1070
			r1		400	395
			r2		1100	395
				d1	550	555	r1
				d2	725	555	r1
				d3	900	230	r2
4	9855	1844
			r1		400	395
			r2		1100	395
				d1	375	555	r1
				d2	725	227	r1
				d3	1075	555	r2
				d4	1250	555	r2
5	7013	967
			r1		400	395
			r2		1100	395
				d1	200	227	r1
				d2	550	720	r1
				d3	900	230	r2
6	10418	1564
			r1		400	395
			r2		1100	395
				d1	200	75	r1
				d2	725	555	r1
				d3	900	555	r2
				d4	1250	75	r2
7	7099	1001
			r1		400	395
			r2		1100	395
				d1	725	395	r2
8	4601	1008
			r1		400	395
			r2		1100	395
				d1	725	235	r1
				d2	725	555	r2
9	10174	1001
			r1		360	395
			r2		1135	395
				d1	490	555	r1
				d2	800	75	r2
				d3	1265	395	r2
				d4	1420	555	r2
10	8787	1474
			r1		360	395
			r2		1135	395
				d1	490	555	r1
				d2	645	555	r1
				d3	800	555	r1
				d4	1110	75	r2
				d5	1425	235	r2
11	19969	13635
			r1		250	395
			r2		1050	395
				d0	1025	70	r2
				d1	825	70	r1
				d2	1425	555	r2
12	8152	1143
			r1		250	395
			r2		1050	395
				d0	425	555	r1
				d1	1225	230	r2
				d2	825	230	r2
				d3	225	230	r1
13	4140	1304
			r1		250	395
			r2		1050	395
				d0	1025	70	r2
				d1	50	715	r1
14	6603	1653
			r1		250	395
			r2		1050	395
				d0	225	70	r1
				d1	50	555	r1
				d2	1025	230	r2
