# Supplementary material for: Collectivism-individualism: Strategic behavior in tacit coordination games
Source: PLoS One. 2020 Feb 4;15(2):e0226929. doi: 10.1371/journal.pone.0226929 (PMC6999890; doi:10.1371/journal.pone.0226929)
Supplement: S1 File — (ZIP) [file pone.0226929.s002.zip › CSV Data files/UCAS (China)/AS_2017E8018661028_24_M.csv]

Game number	Game Time [Msec]	Time To first drag [Msec]	Reference point	Data point	X	Y	Connection
1	7326	1693
			r1		400	395
			r2		1100	395
				d1	550	227	r1
				d2	1075	557	r2
2	29199	2280
			r1		400	395
			r2		1100	395
				d1	375	555	r1
				d2	550	555	r1
				d3	1250	230	r2
				d4	1250	395	r2
3	11823	1959
			r1		400	395
			r2		1100	395
				d1	550	555	r1
				d2	725	555	r2
				d3	900	230	r2
4	43172	9495
			r1		400	395
			r2		1100	395
				d1	375	555	r1
				d2	725	227	r1
				d3	1075	555	r2
				d4	1250	555	r2
5	9127	1949
			r1		400	395
			r2		1100	395
				d1	200	227	r1
				d2	550	720	r1
				d3	900	230	r2
6	15495	2438
			r1		400	395
			r2		1100	395
				d1	200	75	r1
				d2	725	555	r1
				d3	900	555	r2
				d4	1250	75	r2
7	4680	2016
			r1		400	395
			r2		1100	395
				d1	725	395	r2
8	7836	2299
			r1		400	395
			r2		1100	395
				d1	725	235	r1
				d2	725	555	r2
9	16383	3411
			r1		360	395
			r2		1135	395
				d1	490	555	r1
				d2	800	75	r2
				d3	1265	395	r2
				d4	1420	555	r2
10	16818	2360
			r1		360	395
			r2		1135	395
				d1	490	555	r1
				d2	645	555	r1
				d3	800	555	r2
				d4	1110	75	r2
				d5	1425	235	r2
11	9543	1619
			r1		250	395
			r2		1050	395
				d0	225	715	r1
				d1	50	555	r1
				d2	825	230	r2
12	12949	2106
			r1		250	395
			r2		1050	395
				d0	1225	70	r2
				d1	1425	395	r2
				d2	1425	555	r2
13	18742	2283
			r1		250	395
			r2		1050	395
				d0	625	230	r1
				d1	825	230	r2
				d2	1225	230	r2
				d3	1425	555	r2
14	17651	2201
			r1		250	395
			r2		1050	395
				d0	625	555	r2
				d1	50	715	r1
				d2	225	715	r1
				d3	1225	395	r2
