# Supplementary material for: Collectivism-individualism: Strategic behavior in tacit coordination games
Source: PLoS One. 2020 Feb 4;15(2):e0226929. doi: 10.1371/journal.pone.0226929 (PMC6999890; doi:10.1371/journal.pone.0226929)
Supplement: S1 File — (ZIP) [file pone.0226929.s002.zip › CSV Data files/UCAS (China)/AS_2120170900_25_M.csv]

Game number	Game Time [Msec]	Time To first drag [Msec]	Reference point	Data point	X	Y	Connection
1	5207	1552
			r1		400	395
			r2		1100	395
				d1	550	227	r1
				d2	1075	557	r2
2	9850	1575
			r1		400	395
			r2		1100	395
				d1	375	555	r1
				d2	550	555	r1
				d3	1250	230	r2
				d4	1250	395	r2
3	7357	1386
			r1		400	395
			r2		1100	395
				d1	550	555	r1
				d2	725	555	r1
				d3	900	230	r2
4	9125	1750
			r1		400	395
			r2		1100	395
				d1	375	555	r1
				d2	725	227	r1
				d3	1075	555	r2
				d4	1250	555	r2
5	22066	13264
			r1		400	395
			r2		1100	395
				d1	200	227	r1
				d2	550	720	r1
				d3	900	230	r2
6	13533	1982
			r1		400	395
			r2		1100	395
				d1	200	75	r1
				d2	725	555	r2
				d3	900	555	r2
				d4	1250	75	r2
7	8088	1607
			r1		400	395
			r2		1100	395
				d1	725	395	r1
8	4113	1542
			r1		400	395
			r2		1100	395
				d1	725	235	r1
				d2	725	555	r2
9	10364	1817
			r1		360	395
			r2		1135	395
				d1	490	555	r1
				d2	800	75	r2
				d3	1265	395	r2
				d4	1420	555	r2
10	12184	1816
			r1		360	395
			r2		1135	395
				d1	490	555	r1
				d2	645	555	r1
				d3	800	555	r2
				d4	1110	75	r2
				d5	1425	235	r2
11	18007	10068
			r1		250	395
			r2		1050	395
				d0	425	70	r1
				d1	1425	715	r2
				d2	1425	555	r2
12	9031	2603
			r1		250	395
			r2		1050	395
				d0	825	395	r2
				d1	825	70	r1
13	12360	1464
			r1		250	395
			r2		1050	395
				d0	1225	70	r2
				d1	825	715	r1
				d2	825	715	r1
				d3	1025	70	r2
14	12609	2399
			r1		250	395
			r2		1050	395
				d0	625	715	r2
				d1	1025	555	r2
				d2	425	70	r1
				d3	425	715	r1
