# Supplementary material for: Collectivism-individualism: Strategic behavior in tacit coordination games
Source: PLoS One. 2020 Feb 4;15(2):e0226929. doi: 10.1371/journal.pone.0226929 (PMC6999890; doi:10.1371/journal.pone.0226929)
Supplement: S1 File — (ZIP) [file pone.0226929.s002.zip › CSV Data files/UCAS (China)/AS_5601114024_23_F.csv]

Game number	Game Time [Msec]	Time To first drag [Msec]	Reference point	Data point	X	Y	Connection
1	9088	1782
			r1		400	395
			r2		1100	395
				d1	550	227	r1
				d2	1075	557	r2
2	8446	1359
			r1		400	395
			r2		1100	395
				d1	375	555	r1
				d2	550	555	r1
				d3	1250	230	r2
				d4	1250	395	r2
3	26541	15291
			r1		400	395
			r2		1100	395
				d1	550	555	r1
				d2	725	555	r2
				d3	900	230	r2
4	14562	4203
			r1		400	395
			r2		1100	395
				d1	375	555	r1
				d2	725	227	r1
				d3	1075	555	r2
				d4	1250	555	r2
5	7273	1319
			r1		400	395
			r2		1100	395
				d1	200	227	r1
				d2	550	720	r2
				d3	900	230	r2
6	13631	1814
			r1		400	395
			r2		1100	395
				d1	200	75	r1
				d2	725	555	r1
				d3	900	555	r2
				d4	1250	75	r2
7	2301	1070
			r1		400	395
			r2		1100	395
				d1	725	395	r2
8	6025	1308
			r1		400	395
			r2		1100	395
				d1	725	235	r2
				d2	725	555	r1
9	9996	1251
			r1		360	395
			r2		1135	395
				d1	490	555	r1
				d2	800	75	r1
				d3	1265	395	r2
				d4	1420	555	r2
10	14757	1201
			r1		360	395
			r2		1135	395
				d1	490	555	r1
				d2	645	555	r1
				d3	800	555	r2
				d4	1110	75	r2
				d5	1425	235	r2
11	6764	1035
			r1		250	395
			r2		1050	395
				d0	225	715	r1
				d1	225	555	r1
				d2	825	715	r2
12	8409	1540
			r1		250	395
			r2		1050	395
				d0	1225	70	r2
				d1	1025	230	r2
				d2	1025	230	r2
				d3	625	715	r1
13	13172	1471
			r1		250	395
			r2		1050	395
				d0	625	715	r2
				d1	1025	70	r2
				d2	1225	715	r2
				d3	425	555	r1
14	6267	2082
			r1		250	395
			r2		1050	395
				d0	625	715	r2
				d1	1225	715	r2
