# Supplementary material for: Collectivism-individualism: Strategic behavior in tacit coordination games
Source: PLoS One. 2020 Feb 4;15(2):e0226929. doi: 10.1371/journal.pone.0226929 (PMC6999890; doi:10.1371/journal.pone.0226929)
Supplement: S1 File — (ZIP) [file pone.0226929.s002.zip › CSV Data files/UCAS (China)/AS_913102380112_24_F.csv]

Game number	Game Time [Msec]	Time To first drag [Msec]	Reference point	Data point	X	Y	Connection
1	4481	1215
			r1		400	395
			r2		1100	395
				d1	550	227	r1
				d2	1075	557	r2
2	40833	4512
			r1		400	395
			r2		1100	395
				d1	375	555	r1
				d2	550	555	r1
				d3	1250	230	r2
				d4	1250	395	r2
3	5680	1641
			r1		400	395
			r2		1100	395
				d1	550	555	r1
				d2	725	555	r2
				d3	900	230	r2
4	16429	1213
			r1		400	395
			r2		1100	395
				d1	375	555	r1
				d2	725	227	r2
				d3	1075	555	r2
				d4	1250	555	r2
5	79125	21965
			r1		400	395
			r2		1100	395
				d1	200	227	r1
				d2	550	720	r2
				d3	900	230	r2
6	8935	2015
			r1		400	395
			r2		1100	395
				d1	200	75	r1
				d2	725	555	r2
				d3	900	555	r2
				d4	1250	75	r2
7	4220	1641
			r1		400	395
			r2		1100	395
				d1	725	395	r2
8	5709	1753
			r1		400	395
			r2		1100	395
				d1	725	235	r2
				d2	725	555	r1
9	9768	1553
			r1		360	395
			r2		1135	395
				d1	490	555	r1
				d2	800	75	r2
				d3	1265	395	r2
				d4	1420	555	r2
10	10797	1661
			r1		360	395
			r2		1135	395
				d1	490	555	r1
				d2	645	555	r1
				d3	800	555	r1
				d4	1110	75	r2
				d5	1425	235	r2
11	10584	1256
			r1		250	395
			r2		1050	395
				d0	825	230	r2
				d1	50	70	r1
				d2	1425	715	r2
12	7659	1810
			r1		250	395
			r2		1050	395
				d0	225	715	r1
				d1	625	70	r2
				d2	1225	395	r2
13	6563	1555
			r1		250	395
			r2		1050	395
				d0	825	715	r2
				d1	825	715	r2
14	11112	1936
			r1		250	395
			r2		1050	395
				d0	225	555	r1
				d1	825	230	r2
				d2	1025	70	r2
				d3	1425	555	r2
