# Supplementary material for: Collectivism-individualism: Strategic behavior in tacit coordination games
Source: PLoS One. 2020 Feb 4;15(2):e0226929. doi: 10.1371/journal.pone.0226929 (PMC6999890; doi:10.1371/journal.pone.0226929)
Supplement: S1 File — (ZIP) [file pone.0226929.s002.zip › CSV Data files/UCAS (China)/AS_93_28_M.csv]

Game number	Game Time [Msec]	Time To first drag [Msec]	Reference point	Data point	X	Y	Connection
1	3771	1745
			r1		400	395
			r2		1100	395
				d1	550	227	r1
				d2	1075	557	r2
2	8031	1728
			r1		400	395
			r2		1100	395
				d1	375	555	r1
				d2	550	555	r1
				d3	1250	230	r2
				d4	1250	395	r2
3	9879	2170
			r1		400	395
			r2		1100	395
				d1	550	555	r1
				d2	725	555	r1
				d3	900	230	r2
4	8121	2227
			r1		400	395
			r2		1100	395
				d1	375	555	r1
				d2	725	227	r1
				d3	1075	555	r2
				d4	1250	555	r2
5	9406	215
			r1		400	395
			r2		1100	395
				d1	200	227	r1
				d2	550	720	r1
				d3	900	230	r2
6	10098	1472
			r1		400	395
			r2		1100	395
				d1	200	75	r1
				d2	725	555	r1
				d3	900	555	r2
				d4	1250	75	r2
7	13279	1374
			r1		400	395
			r2		1100	395
				d1	725	395	r2
8	4698	1417
			r1		400	395
			r2		1100	395
				d1	725	235	r1
				d2	725	555	r2
9	8995	2121
			r1		360	395
			r2		1135	395
				d1	490	555	r1
				d2	800	75	r1
				d3	1265	395	r2
				d4	1420	555	r2
10	19225	2314
			r1		360	395
			r2		1135	395
				d1	490	555	r1
				d2	645	555	r1
				d3	800	555	r2
				d4	1110	75	r2
				d5	1425	235	r2
11	5519	2220
			r1		250	395
			r2		1050	395
				d0	625	555	r2
				d1	425	230	r1
				d2	425	230	r1
12	5873	1833
			r1		250	395
			r2		1050	395
				d0	625	555	r2
				d1	425	715	r1
13	9448	1749
			r1		250	395
			r2		1050	395
				d0	425	70	r1
				d1	425	715	r2
				d2	425	70	r1
14	9924	2685
			r1		250	395
			r2		1050	395
				d0	1425	715	r2
				d1	1425	70	r2
				d2	425	70	r1
